# Supplementary material for: The other person’s smiling amount affects one’s smiling response during face-to-face conversations
Source: Front Behav Neurosci. 2024 Aug 9;18:1420361. doi: 10.3389/fnbeh.2024.1420361 (PMC11341491; doi:10.3389/fnbeh.2024.1420361)
Supplement: Supplementary file 1 [file Table_1.xlsx]

## Sheet: Figure　1B
Temporal data of the smile intensity used in Figure 1 (B, top and middle panels).				Data of the smile intensity used in Figure 1 (B, distribution plot).
					Levels of the listener's intensity of smile
Data point	Speaker	Listener			0–0.2	0.2–0.4	0.4–0.6	0.6–0.8	0.8–1.0
1	0.0106297	0.057268		Intensity of the speaker's smile	0.0106297	0.0369535	0.08523	0.118671	0.149759
2	0.0108035	0.0574674			0.0108035	0.0394232	0.0883811	0.12144	0.152628
3	0.0109461	0.0578085			0.0109461	0.0419191	0.0914868	0.124111	0.155729
4	0.0110946	0.0581865			0.0110946	0.0444282	0.0945081	0.126594	0.159086
5	0.0111972	0.0586361			0.0111972	0.046981	0.0974958	0.129033	0.162977
6	0.0112976	0.0593085			0.0112976	0.0495394	0.100487	0.131508	0.166926
7	0.0113875	0.0600708			0.0113875	0.0522041	0.103594	0.133904	0.170941
8	0.0114297	0.0606632			0.0114297	0.0549624	0.106526	0.136264	0.174908
9	0.0114326	0.0612919			0.0114326	0.0577533	0.109536	0.138436	0.178634
10	0.0114172	0.0618378			0.0114172	0.0605827	0.112653	0.140515	0.182333
11	0.0114194	0.0622712			0.0114194	0.0634303	0.115647	0.142582	0.186358
12	0.0114425	0.0627905			0.0114425	0.0663508	0.219045	0.144764	0.190277
13	0.0114703	0.0634267			0.0114703	0.0693997	0.221068	0.147122	0.193889
14	0.0115337	0.0640441			0.0115337	0.0725497	0.222767	0.417235	0.197964
15	0.011602	0.0646543			0.011602	0.0757174	0.22397	0.411175	0.202459
16	0.0116928	0.0654092			0.0116928	0.0788506	0.224514	0.404659	0.207193
17	0.0118011	0.0663596			0.0118011	0.0820073	0.224467	0.397761	0.212651
18	0.0120356	0.0681858			0.0120356	0.206345	0.224232	0.390621	0.218793
19	0.0122541	0.0701522			0.0122541	0.203198	0.223775	0.383542	0.225985
20	0.012457	0.0723022			0.012457	0.199807	0.223141	0.376368	0.234228
21	0.0126619	0.0746214			0.0126619	0.196382	0.222219	0.369065	0.243471
22	0.0128714	0.0773268			0.0128714	0.192842	0.221063	0.361612	0.253554
23	0.0130945	0.0804783			0.0130945	0.189235	0.219829	0.353961	0.264178
24	0.0133344	0.0841115			0.0133344	0.185388	0.218391	0.346499	0.2756
25	0.0135912	0.0880536			0.0135912	0.181552	0.216813	0.338993	0.287464
26	0.0138726	0.09259			0.0138726	0.177412	0.215152	0.331505	0.299502
27	0.0141918	0.0975124			0.0141918	0.172927	0.21346	0.324291	0.312184
28	0.0145669	0.103013			0.0145669	0.167935	0.21156	0.317167	0.324815
29	0.0150317	0.108866			0.0150317	0.162523	0.209125	0.31018	0.337807
30	0.0156141	0.114805			0.0156141	0.157278	0.0149278	0.303098	0.350415
31	0.016356	0.12112			0.016356	0.152399	0.0146948	0.295657	0.362921
32	0.0172152	0.127578			0.0172152	0.147935	0.0144418	0.287695	0.37535
33	0.0182507	0.134275			0.0182507	0.144313	0.0141988	0.279425	0.387699
34	0.0194515	0.14119			0.0194515	0.141768	0.0139719	0.271068	0.399593
35	0.0208279	0.148165			0.0208279	0.14009	0.01376	0.262644	0.410683
36	0.0223173	0.15509			0.0223173	0.139097	0.0135623	0.254345	0.421307
37	0.0239698	0.161957			0.0239698	0.138614	0.0133673	0.246196	0.431493
38	0.0257933	0.168878			0.0257933	0.138689	0.0131956	0.238466	0.441292
39	0.0278	0.175691			0.0278	0.139185	0.0130427	0.231516	0.450917
40	0.0299447	0.182647			0.0299447	0.139877	0.0129261	0.22553	0.459988
41	0.0321843	0.189574			0.0321843	0.140713	0.0128513	0.220951	0.46804
42	0.0345376	0.196409			0.0345376	0.141827	0.0128049	0.217572	0.47567
43	0.0369535	0.203103			0.152157	0.143044	0.0127741	0.215592	0.483275
44	0.0394232	0.209903			0.153118	0.144268	0.0127559	0.214893	0.490156
45	0.0419191	0.216946			0.153949	0.145557	0.0127633	0.215428	0.496057
46	0.0444282	0.224101			0.154667	0.14678	0.0127833	0.217064	0.501223
47	0.046981	0.231762			0.15519	0.147948	0.0128355	0.0129306	0.505758
48	0.0495394	0.240396			0.15549	0.149065	0.012883	0.0129941	0.509327
49	0.0522041	0.25014			0.155631	0.150059	0.0232509	0.0130709	0.512002
50	0.0549624	0.259798			0.15574	0.150953	0.0232695	0.0131428	0.513508
51	0.0577533	0.271913			0.155771	0.151652	0.0233041	0.0132166	0.514024
52	0.0605827	0.284976			0.155712	0.152197	0.0233389	0.0133174	0.513603
53	0.0634303	0.299112			0.155596	0.152685	0.0233733	0.0134982	0.512358
54	0.0663508	0.314079			0.155235	0.153226	0.0234121	0.0137659	0.510192
55	0.0693997	0.329898			0.154923	0.153846	0.0234591	0.01409	0.507424
56	0.0725497	0.346128			0.15441	0.1546	0.0235178	0.0144147	0.504405
57	0.0757174	0.36265			0.153759	0.155335	0.0235801	0.0147306	0.500526
58	0.0788506	0.37917			0.153	0.156203	0.0236383	0.0150583	0.496146
59	0.0820073	0.395856			0.152113	0.157199	0.0237002	0.0153845	0.490904
60	0.08523	0.412905			0.15118	0.158309	0.0237455	0.0157065	0.485712
61	0.0883811	0.429982			0.15012	0.159383	0.0237815	0.0160477	0.479965
62	0.0914868	0.447234			0.148781	0.160469	0.0238095	0.0163679	0.473782
63	0.0945081	0.464506			0.147415	0.161525	0.0238358	0.0166635	0.467204
64	0.0974958	0.481841			0.145976	0.162503	0.0238642	0.0169173	0.460896
65	0.100487	0.499402			0.144484	0.163701	0.0239157	0.0171379	0.455228
66	0.103594	0.517108			0.143034	0.164922	0.0239959	0.0173488	0.450349
67	0.106526	0.535053			0.142196	0.166242	0.0241159	0.0175527	0.446147
68	0.109536	0.553227			0.142054	0.167604	0.0242488	0.0177586	0.442845
69	0.112653	0.571583			0.142682	0.168947	0.024382	0.0179471	0.440335
70	0.115647	0.589961			0.143585	0.170384	0.0245233	0.0181501	0.438613
71	0.118671	0.608517			0.144748	0.171842	0.0246751	0.0183503	0.437604
72	0.12144	0.627176			0.146086	0.173189	0.0247994	0.0185472	0.436722
73	0.124111	0.645837			0.147589	0.174568	0.0249303	0.0187346	0.435376
74	0.126594	0.664402			0.149434	0.176016	0.0250719	0.0189138	0.43349
75	0.129033	0.682693			0.151471	0.177516	0.0252264	0.0190946	0.430818
76	0.131508	0.700713			0.153435	0.179083	0.0254021	0.0192998	0.427235
77	0.133904	0.718173			0.155345	0.180431	0.0255523	0.0195155	0.422566
78	0.136264	0.734431			0.157381	0.181515	0.0256548	0.0197372	0.873211
79	0.138436	0.749376			0.159317	0.182675	0.0256934	0.0199725	0.873416
80	0.140515	0.764162			0.161056	0.183703	0.0256746	0.0202181	0.873378
81	0.142582	0.776195			0.162493	0.184601	0.0255941	0.0204923	0.872976
82	0.144764	0.786699			0.127059	0.185477	0.0254749	0.0207319	0.871943
83	0.147122	0.795646			0.12561	0.186348	0.0253034	0.0208934	0.870471
84	0.149759	0.803196			0.124243	0.187115	0.0250821	0.0209618	0.868779
85	0.152628	0.809505			0.122993	0.187624	0.0248103	0.0209794	0.86664
86	0.155729	0.814745			0.121806	0.187635	0.0245207	0.0210207	0.863979
87	0.159086	0.819227			0.120676	0.187262	0.0242172	0.0210459	0.860749
88	0.162977	0.823185			0.119718	0.186454	0.0239246	0.0210709	0.856845
89	0.166926	0.826771			0.118784	0.185152	0.0236483	0.021097	0.852769
90	0.170941	0.829799			0.117914	0.183421	0.0234382	0.0211283	0.847817
91	0.174908	0.832467			0.116816	0.181435	0.0232721	0.0211498	0.842851
92	0.178634	0.834882			0.115766	0.179317	0.0231248	0.0212003	0.838169
93	0.182333	0.83705			0.114761	0.176889	0.0229867	0.0212789	0.83396
94	0.186358	0.838992			0.113926	0.174324	0.02288	0.0214	0.829792
95	0.190277	0.840644			0.113139	0.171459	0.022832	0.0215517	0.825965
96	0.193889	0.842184			0.112358	0.16834	0.0228146	0.0217029	0.822485
97	0.197964	0.843521			0.111687	0.16503	0.0228317	0.0218537	0.819343
98	0.202459	0.844649			0.111116	0.161669	0.0228669	0.0219835	0.816347
99	0.207193	0.845632			0.110653	0.15839	0.0229211	0.0221342	0.813461
100	0.212651	0.846708			0.110134	0.155246	0.023005	0.0222683	0.810694
101	0.218793	0.848078			0.109651	0.152308	0.0230927	0.0224001	0.808074
102	0.225985	0.849827			0.109143	0.149688	0.0231987	0.0225317	0.804959
103	0.234228	0.852197			0.10868	0.147254	0.0981942	0.0226809	0.801792
104	0.243471	0.855251			0.108226	0.145055	0.100236	0.0228155	0.798752
105	0.253554	0.858926			0.107713	0.142875	0.102257	0.0229361	0.796141
106	0.264178	0.862627			0.107201	0.140778	0.104296	0.0230193	0.794423
107	0.2756	0.866138			0.106641	0.139199	0.106291	0.0230955	0.793266
108	0.287464	0.869569			0.106058	0.137859	0.108199	0.0231632	0.792309
109	0.299502	0.87288			0.105458	0.136724	0.109878	0.023206	0.791967
110	0.312184	0.876147			0.104884	0.135979	0.111225	0.0233438	0.791848
111	0.324815	0.879305			0.104347	0.135607	0.112308	0.0235155	0.792215
112	0.337807	0.88263			0.103801	0.135516	0.113019	0.0237271	0.793286
113	0.350415	0.886086			0.103318	0.13558	0.11346	0.0239598	0.794896
114	0.362921	0.889767			0.102842	0.135914	0.0643269	0.0242678	0.796832
115	0.37535	0.893629			0.102268	0.136681	0.0663352	0.0246855	0.799279
116	0.387699	0.897745			0.101731	0.137788	0.0683733	0.0252262	0.802297
117	0.399593	0.902068			0.101186	0.139258	0.0704483	0.025968	0.805827
118	0.410683	0.90653			0.100668	0.141117	0.072486	0.0267405	0.809831
119	0.421307	0.910981			0.100217	0.143226	0.0745702	0.0275671	0.813735
120	0.431493	0.915536			0.0998302	0.145167	0.0764185	0.0283794	0.817516
121	0.441292	0.920132			0.0995921	0.146821	0.0778986	0.0292124	0.820588
122	0.450917	0.924659			0.0993012	0.148063	0.0791178	0.0300874	0.823518
123	0.459988	0.92877			0.099022	0.14916	0.080151	0.0310342	0.826058
124	0.46804	0.932431			0.0987305	0.150128	0.0810008	0.0320326	0.828223
125	0.47567	0.93566			0.0984748	0.15113	0.134425	0.0330225	0.829365
126	0.483275	0.938549			0.0984349	0.163969	0.133536	0.0340026	0.829359
127	0.490156	0.941334			0.0986096	0.165418	0.132582	0.0349628	0.826954
128	0.496057	0.944257			0.0988088	0.166949	0.131498	0.0359897	0.821969
129	0.501223	0.947371			0.0988844	0.168263	0.130321	0.0371527	0.814225
130	0.505758	0.950328			0.0988003	0.16936	0.128912	0.038589	0.804026
131	0.509327	0.95277			0.0985985	0.170209	0.127321	0.040143	0.791648
132	0.512002	0.954415			0.0983245	0.17075	0.125609	0.041908	0.778056
133	0.513508	0.955293			0.0979841	0.170991	0.123725	0.0438087	0.763319
134	0.514024	0.955326			0.097504	0.170977	0.121671	0.0459382	0.747648
135	0.513603	0.954869			0.0969587	0.170676	0.119504	0.0481736	0.730907
136	0.512358	0.954061			0.0963506	0.170229	0.117189	0.0506641	0.713093
137	0.510192	0.953091			0.095735	0.169697	0.114838	0.0533299	0.694333
138	0.507424	0.952294			0.0950003	0.169034	0.112347	0.0562874	0.674749
139	0.504405	0.951291			0.0942616	0.168274	0.109658	0.0593147	0.654656
140	0.500526	0.950141			0.0935175	0.167315	0.107081	0.0624055	0.63407
141	0.496146	0.948741			0.0928226	0.166103	0.104709	0.0654631	0.612961
142	0.490904	0.94686			0.092224	0.164724	0.102602	0.0684336	0.591484
143	0.485712	0.944428			0.0916838	0.163457	0.100754	0.0712677	0.56962
144	0.479965	0.941394			0.091213	0.162422	0.0991792	0.0740088	0.54751
145	0.473782	0.937684			0.0907828	0.161392	0.0977766	0.0768325	0.628114
146	0.467204	0.933265			0.090344	0.160212	0.09651	0.0797696	0.611844
147	0.460896	0.928245			0.0898084	0.159025	0.0951447	0.0826138	0.594026
148	0.455228	0.922511			0.0892588	0.157658	0.0939012	0.0855474	0.575305
149	0.450349	0.916052			0.0887858	0.156171	0.0929911	0.0883878	0.555994
150	0.446147	0.908866			0.0881502	0.154701	0.0924112	0.0911363	0.536206
151	0.442845	0.900865			0.0872548	0.153219	0.378108	0.0936885	0.517055
152	0.440335	0.891671			0.0861972	0.151512	0.390567	0.0960568	0.498313
153	0.438613	0.881493			0.0850277	0.149616	0.403124	0.0816576	0.479928
154	0.437604	0.870656			0.0837278	0.147593	0.415809	0.0821109	0.46209
155	0.436722	0.859612			0.0822811	0.145505	0.428585	0.0823863	0.444103
156	0.435376	0.848251			0.0806308	0.143242	0.442077	0.0827133	0.426624
157	0.43349	0.836693			0.0787914	0.140911	0.456253	0.0828402	0.409469
158	0.430818	0.824933			0.0768991	0.138482	0.470769	0.0830277	0.392825
159	0.427235	0.81289			0.0750426	0.136198	0.485786	0.0832124	0.376483
160	0.422566	0.800696			0.0732705	0.134129	0.501131	0.0836178	0.360189
161	0.417235	0.788544			0.0715691	0.132139	0.516629	0.0840332	0.344405
162	0.411175	0.776615			0.0699459	0.130319	0.531451	0.0846157	0.328828
163	0.404659	0.764574			0.0684007	0.12865	0.545976	0.0852521	0.313245
164	0.397761	0.752601			0.0670131	0.0355808	0.560385	0.0859091	0.298311
165	0.390621	0.740854			0.0657565	0.0350564	0.574281	0.0866018	0.284268
166	0.383542	0.729877			0.0645856	0.0345409	0.588216	0.0873952	0.271143
167	0.376368	0.719646			0.0634749	0.0340128	0.601821	0.0882837	0.259228
168	0.369065	0.709968			0.0624847	0.0334729	0.615146	0.0891537	0.248745
169	0.361612	0.701149			0.0615859	0.0329378	0.628199	0.0901026	0.239812
170	0.353961	0.69296			0.0607002	0.0324093	0.640573	0.0909236	0.233342
171	0.346499	0.685443			0.0597821	0.0318216	0.652612	0.0915382	0.228963
172	0.338993	0.678643			0.0588441	0.0312462	0.664098	0.0920763	0.225997
173	0.331505	0.672177			0.0577606	0.0306981	0.674924	0.0927553	0.223981
174	0.324291	0.666123			0.0565848	0.0301371	0.685469	0.093478	0.222671
175	0.317167	0.660227			0.0553942	0.0295729	0.695951	0.0941216	0.22199
176	0.31018	0.655109			0.0542032	0.0290119	0.706032	0.09477	0.221643
177	0.303098	0.650366			0.0531004	0.028427	0.715537	0.095268	0.221821
178	0.295657	0.646237			0.0520162	0.0278337	0.724984	0.0958393	0.222309
179	0.287695	0.642522			0.0508504	0.0272588	0.734406	0.0966233	0.222944
180	0.279425	0.638783			0.0497171	0.0266957	0.743968	0.0974187	0.223764
181	0.271068	0.634975			0.0486057	0.0261665	0.753388	0.0982477	0.224529
182	0.262644	0.631775			0.0474782	0.0256094	0.762759	0.0990997	0.225541
183	0.254345	0.629311			0.0463983	0.0250766	0.771958	0.099955	0.226479
184	0.246196	0.627311			0.0453164	0.0245735	0.780981	0.100792	0.227383
185	0.238466	0.625735			0.0442368	0.0240453	0.789732	0.101652	0.228205
186	0.231516	0.62431			0.0431804	0.0235035	0.797482	0.10232	0.229175
187	0.22553	0.622609			0.042043	0.0229748	0.804292	0.103063	0.230272
188	0.220951	0.620627			0.0408595	0.0224104	0.810365	0.103616	0.231253
189	0.217572	0.618282			0.0397307	0.0218531	0.815669	0.104091	0.232105
190	0.215592	0.615549			0.0387648	0.0212913	0.82031	0.10418	0.232841
191	0.214893	0.612229			0.037937	0.0207194	0.824425	0.104147	0.233483
192	0.215428	0.608504			0.0372524	0.0201509	0.828663	0.103846	0.234203
193	0.217064	0.604354			0.0366715	0.0196598	0.125782	0.10349	0.234964
194	0.219045	0.599487			0.0361139	0.0191955	0.124296	0.103113	0.235569
195	0.221068	0.593646			0.107527	0.018787	0.122742	0.102638	0.235802
196	0.222767	0.586715			0.106963	0.018397	0.121196	0.102056	0.235673
197	0.22397	0.578614			0.106055	0.018025	0.119669	0.101373	0.235139
198	0.224514	0.569148			0.104928	0.0176558	0.118361	0.100785	0.234367
199	0.224467	0.55858			0.103671	0.0172888	0.117431	0.10009	0.233405
200	0.224232	0.547196			0.102401	0.0169123	0.116816	0.0995192	0.231849
201	0.223775	0.535398			0.10137	0.0165806	0.116411	0.0990733	0.229856
202	0.223141	0.523103			0.10046	0.0162702	0.116337	0.098664	0.227742
203	0.222219	0.510701			0.099689	0.015983	0.116562	0.0982434	0.225749
204	0.221063	0.498201			0.0990161	0.0157005	0.116969	0.0979169	0.223703
205	0.219829	0.485918			0.098384	0.0154347	0.117474	0.0979087	0.22158
206	0.218391	0.473201			0.0977758	0.015177	0.11805	0.0982316	0.92072
207	0.216813	0.460262			0.0971924	0.113605	0.118686	0.0987841	0.923354
208	0.215152	0.447178			0.0964907	0.113558	0.119327	0.099443	0.925853
209	0.21346	0.434036			0.0958863	0.11325	0.119994	0.100183	0.928298
210	0.21156	0.421173			0.0951944	0.11269	0.120641	0.101113	0.930561
211	0.209125	0.40869			0.0945371	0.111874	0.416737	0.102185	0.93265
212	0.206345	0.396268			0.0938659	0.11099	0.437277	0.103283	0.934352
213	0.203198	0.38402			0.0932368	0.10999	0.458062	0.104489	0.935452
214	0.199807	0.371911			0.092659	0.108984	0.478983	0.105839	0.936187
215	0.196382	0.359616			0.0921619	0.108182	0.499086	0.107274	0.936195
216	0.192842	0.347436			0.0916234	0.0491359	0.518285	0.108777	0.935611
217	0.189235	0.335479			0.0910888	0.0489607	0.536778	0.110345	0.934848
218	0.185388	0.323632			0.0905107	0.0487899	0.554564	0.111973	0.933883
219	0.181552	0.312061			0.0899304	0.0486174	0.572257	0.113707	0.932816
220	0.177412	0.300835			0.0892948	0.0484389	0.181037	0.115632	0.931689
221	0.172927	0.290119			0.0886025	0.0482834	0.178333	0.117777	0.930545
222	0.167935	0.279747			0.0879693	0.048119	0.175754	0.120254	0.92926
223	0.162523	0.270002			0.0874112	0.0479023	0.173138	0.122506	0.927663
224	0.157278	0.260896			0.0867157	0.0476483	0.170551	0.124564	0.925615
225	0.152399	0.25237			0.085936	0.0473172	0.167928	0.126406	0.922553
226	0.147935	0.244418			0.0851784	0.0468562	0.165289	0.128031	0.918719
227	0.144313	0.237293			0.0846488	0.0462206	0.162777	0.129482	0.914054
228	0.141768	0.231335			0.0841751	0.0455039	0.160323	0.130788	0.908513
229	0.14009	0.226629			0.0837529	0.0447392	0.157916	0.131976	0.902257
230	0.139097	0.222822			0.0832165	0.0439661	0.155608	0.133198	0.894681
231	0.138614	0.219526			0.0825676	0.0431484	0.153274	0.134388	0.885604
232	0.138689	0.216867			0.0818868	0.0423445	0.15092	0.135419	0.875026
233	0.139185	0.214804			0.0812638	0.0415842	0.148539	0.136126	0.863135
234	0.139877	0.212851			0.0806672	0.0409264	0.146085	0.136449	0.85026
235	0.140713	0.211018			0.0801649	0.0404821	0.143616	0.136374	0.836402
236	0.141827	0.209295			0.0796293	0.0401986	0.141228	0.135964	0.821472
237	0.143044	0.208064			0.0790052	0.0400911	0.138886	0.135243	0.80556
238	0.144268	0.207008			0.0784523	0.040172	0.136547	0.832697	0.789214
239	0.145557	0.206175			0.0777742	0.0404585	0.134191	0.836416	0.772472
240	0.14678	0.205886			0.0771022	0.0408793	0.13174	0.839367	0.755566
241	0.147948	0.205917			0.0764253	0.0414338	0.129188	0.841573	0.738542
242	0.149065	0.206289			0.0757208	0.0421576	0.12671	0.84326	0.721821
243	0.150059	0.206915			0.074959	0.0430495	0.124295	0.845171	0.705678
244	0.150953	0.208101			0.0741588	0.0440567	0.121907	0.847252	0.690091
245	0.151652	0.209678			0.0732882	0.0451657	0.119513	0.849582	0.675755
246	0.152197	0.211464			0.072441	0.0463486	0.117185	0.851953	0.662277
247	0.152685	0.213446			0.0716074	0.0476245	0.114967	0.854485	0.64971
248	0.153226	0.215613			0.0708129	0.0490482	0.112811	0.857118	0.637617
249	0.153846	0.21793			0.0700697	0.0505729	0.110698	0.85974	0.625847
250	0.1546	0.220361			0.0693134	0.0521793	0.108741	0.862269	0.614615
251	0.155335	0.223015			0.0685749	0.0537841	0.10688	0.864702	0.603833
252	0.156203	0.225848			0.0677785	0.0553862	0.105105	0.866962	0.593327
253	0.157199	0.228723			0.0669462	0.0570132	0.103352	0.86896	0.583629
254	0.158309	0.2317			0.0661064	0.058738	0.101515	0.870639	0.574534
255	0.159383	0.23472			0.0653164	0.0605	0.0996351	0.871752	0.567068
256	0.160469	0.237781			0.0643902	0.0623651	0.0977407	0.872486	0.560743
257	0.161525	0.240587			0.0635043	0.0922239	0.0958296	0.525253	0.55514
258	0.162503	0.242926			0.062706	0.0922995	0.0939513	0.502813	0.550302
259	0.163701	0.24454			0.0619446	0.0925091	0.0922508	0.480329	0.54609
260	0.164922	0.245579			0.0612543	0.0929895	0.090699	0.457845	0.54327
261	0.166242	0.24603			0.06052	0.0936334	0.0893165	0.43521	0.541529
262	0.167604	0.245863			0.0598928	0.0943394	0.088144	0.413217	0.541465
263	0.168947	0.245005			0.0592017	0.0949738	0.0871239	0.392166	0.542657
264	0.170384	0.244033			0.0585305	0.0954044	0.0862376	0.371215	0.545538
265	0.171842	0.243349			0.0578824	0.0957794	0.0855675	0.350266	0.550216
266	0.173189	0.242924			0.0572801	0.0963152	0.0850065	0.329206	0.556661
267	0.174568	0.242642			0.0567958	0.0968032	0.0845465	0.308395	0.564633
268	0.176016	0.2427			0.0563352	0.0972313	0.0843802	0.28828	0.573832
269	0.177516	0.243239			0.0559294	0.0976437	0.0844931	0.270065	0.583845
270	0.179083	0.244118			0.0556467	0.0980845	0.0848906	0.254025	0.594348
271	0.180431	0.245532			0.0554429	0.0984993	0.0855069	0.240542	0.605057
272	0.181515	0.247538			0.0553438	0.0989175	0.0862265	0.229017	0.615117
273	0.182675	0.250272			0.0553896	0.0992076	0.0870031	0.2194	0.624227
274	0.183703	0.253765			0.055562	0.0994017	0.0878069	0.211481	0.632263
275	0.184601	0.258336			0.0558436	0.0994693	0.0886643	0.204906	0.638934
276	0.185477	0.264095			0.0561976	0.0994682	0.0895769	0.199528	0.644307
277	0.186348	0.27071			0.0566466	0.0993434	0.0904915	0.195247	0.648592
278	0.187115	0.277803			0.0571338	0.284671	0.0913631	0.191739	0.652214
279	0.187624	0.284766			0.0576388	0.28794	0.0923923	0.188981	0.65517
280	0.187635	0.291403			0.0582054	0.290075	0.0934499	0.186881	0.657325
281	0.187262	0.297578			0.0588308	0.291258	0.0945515	0.185175	0.658714
282	0.186454	0.303362			0.0594771	0.291536	0.0957256	0.184019	0.659714
283	0.185152	0.308672			0.060066	0.290979	0.0971693	0.183366	0.660253
284	0.183421	0.313771			0.0606051	0.289763	0.0989288	0.182956	0.660584
285	0.181435	0.318528			0.0610774	0.288142	0.101002	0.182787	0.659963
286	0.179317	0.322796			0.061575	0.286106	0.103681	0.182773	0.658755
287	0.176889	0.326776			0.0619817	0.2835	0.106563	0.182778	0.657646
288	0.174324	0.330298			0.0622673	0.280505	0.109735	0.182876	0.65726
289	0.171459	0.333262			0.0625222	0.276907	0.112919	0.183105	0.656898
290	0.16834	0.335643			0.0627222	0.273277	0.116402	0.183646	0.656456
291	0.16503	0.337711			0.0629015	0.269371	0.12003	0.184643	0.656167
292	0.161669	0.339544			0.0630099	0.265169	0.123785	0.185874	0.655452
293	0.15839	0.341196			0.0632093	0.259953	0.127343	0.187235	0.654907
294	0.155246	0.34254			0.0634138	0.253796	0.130402	0.188535	0.654023
295	0.152308	0.343261			0.0636554	0.247428	0.132902	0.189805	0.652797
296	0.149688	0.34344			0.0639056	0.24086	0.135104	0.191285	0.65099
297	0.147254	0.343012			0.0641009	0.234152	0.13698	0.192956	0.648729
298	0.145055	0.341919			0.0642721	0.227146	0.138423	0.194555	0.645714
299	0.142875	0.340147			0.0643981	0.220308	0.139486	0.195968	0.642055
300	0.140778	0.337683			0.0645294	0.213035	0.139948	0.197458	0.637673
301	0.139199	0.334585			0.0646278	0.205647	0.139903	0.198637	0.631835
302	0.137859	0.330942			0.0647394	0.198269	0.139488	0.199864	0.62654
303	0.136724	0.326494			0.0648291	0.190681	0.138914	0.201027	0.621807
304	0.135979	0.321085			0.0648473	0.183353	0.138277	0.202047	0.617442
305	0.135607	0.314361			0.0648478	0.17668	0.137506	0.202766	0.613659
306	0.135516	0.306361			0.0648064	0.171879	0.136644	0.203212	0.610586
307	0.13558	0.297441			0.0647194	0.169111	0.135897	0.203306	0.607693
308	0.135914	0.287954			0.0645337	0.168182	0.135151	0.203102	0.605094
309	0.136681	0.278517			0.0642707	0.168784	0.134066	0.202477	0.60304
310	0.137788	0.269354			0.063909	0.170797	0.132866	0.201311	0.600745
311	0.139258	0.260595			0.0634755	0.173885	0.131521	0.199702	0.598584
312	0.141117	0.252158			0.0629963	0.177969	0.130199	0.197664	0.596504
313	0.143226	0.244122			0.0625529	0.182969	0.129006	0.195157	0.594296
314	0.145167	0.236386			0.0621856	0.188954	0.0917314	0.192399	0.592198
315	0.146821	0.228922			0.0619209	0.195774	0.0917539	0.189428	0.590752
316	0.148063	0.221914			0.0617526	0.203105	0.0918738	0.18622	0.589481
317	0.14916	0.215144			0.0616716	0.211378	0.0919974	0.18288	0.588347
318	0.150128	0.20881			0.0616313	0.219921	0.0921604	0.179403	0.586445
319	0.15113	0.203011			0.0616414	0.229054	0.0923984	0.175777	0.584399
320	0.152157	0.19776			0.0617172	0.238084	0.0926981	0.171858	0.582246
321	0.153118	0.19301			0.0618479	0.247127	0.0930287	0.167708	0.580213
322	0.153949	0.188657			0.06202	0.256347	0.0933907	0.16355	0.57853
323	0.154667	0.184702			0.0621764	0.26589	0.0935826	0.159351	0.576771
324	0.15519	0.181103			0.0623474	0.275832	0.0935974	0.155245	0.574888
325	0.15549	0.177813			0.062474	0.286281	0.0935008	0.151266	0.572486
326	0.155631	0.174892			0.0626026	0.29681	0.0933635	0.147268	0.56979
327	0.15574	0.17235			0.0627521	0.307338	0.0930523	0.143361	0.566998
328	0.155771	0.170022			0.0629501	0.318288	0.0926551	0.139649	0.564301
329	0.155712	0.16797			0.0631681	0.329871	0.092014	0.136268	0.561818
330	0.155596	0.16621			0.0632661	0.341704	0.0914339	0.133196	0.559622
331	0.155235	0.164593			0.0632132	0.353749	0.090957	0.130843	0.558694
332	0.154923	0.163049			0.0631495	0.36579	0.0905886	0.12899	0.557707
333	0.15441	0.161682			0.0630111	0.121272	0.0902606	0.127317	0.556942
334	0.153759	0.160305			0.0628588	0.121909	0.089932	0.589079	0.556427
335	0.153	0.15907			0.0625882	0.122581	0.0896934	0.605105	0.556114
336	0.152113	0.157934			0.0622598	0.123285	0.0894412	0.61975	0.55605
337	0.15118	0.157057			0.0618384	0.123925	0.0893134	0.633258	0.555818
338	0.15012	0.156663			0.0614201	0.124453	0.089325	0.645468	0.760764
339	0.148781	0.156326			0.060987	0.124839	0.089376	0.656068	0.770852
340	0.147415	0.156091			0.0605611	0.125107	0.0894491	0.665231	0.781044
341	0.145976	0.155597			0.0601788	0.125084	0.0896027	0.67357	0.790808
342	0.144484	0.154978			0.0598643	0.124566	0.0898612	0.680499	0.800798
343	0.143034	0.154489			0.0595288	0.123673	0.0902087	0.685905	0.810754
344	0.142196	0.153873			0.0591486	0.250587	0.0906602	0.689706	0.820791
345	0.142054	0.15329			0.0586716	0.264734	0.0910885	0.69177	0.830526
346	0.142682	0.152965			0.0581217	0.279601	0.0914565	0.691856	0.840371
347	0.143585	0.152553			0.0574973	0.294983	0.0918641	0.689398	0.849462
348	0.144748	0.152104			0.0568677	0.310869	0.0921206	0.684041	0.858319
349	0.146086	0.151817			0.056184	0.327117	0.0922386	0.676151	0.865939
350	0.147589	0.152391			0.0554584	0.343211	0.092199	0.666214	0.872391
351	0.149434	0.154345			0.0546892	0.360028	0.092101	0.655104	0.878201
352	0.151471	0.158154			0.0539088	0.377673	0.0919512	0.642392	0.883372
353	0.153435	0.16375			0.0531214	0.396726	0.0918797	0.219397	0.887972
354	0.155345	0.170568			0.0523344	0.127935	0.09197	0.217023	0.891712
355	0.157381	0.177902			0.0515744	0.127107	0.0920462	0.214501	0.895084
356	0.159317	0.185146			0.0508218	0.126113	0.0919877	0.21203	0.897903
357	0.161056	0.191898			0.0500921	0.12542	0.0918801	0.209599	0.900254
358	0.162493	0.198619			0.049274	0.124709	0.0917771	0.207204	0.902173
359	0.163969	0.205164			0.0484737	0.124222	0.0917745	0.204589	0.903707
360	0.165418	0.211607			0.0477149	0.123637	0.0917396	0.201952	0.904922
361	0.166949	0.218436			0.0471634	0.123161	0.0916508	0.19912	0.905838
362	0.168263	0.22559			0.0465827	0.122712	0.0915425	0.196214	0.906484
363	0.16936	0.232803			0.0460753	0.122552	0.0915375	0.193108	0.906876
364	0.170209	0.239719			0.0455764	0.123004	0.0916136	0.189947	0.907236
365	0.17075	0.246144			0.0451792	0.124002	0.0919237	0.186847	0.908485
366	0.170991	0.252346			0.0448202	0.125332	0.0923789	0.183896	0.910511
367	0.170977	0.257828			0.0445177	0.127207	0.0930531	0.0936186	0.913096
368	0.170676	0.262321			0.0442657	0.129447	0.09386	0.0904825	0.916087
369	0.170229	0.266293			0.0440931	0.131983	0.0948864	0.0874215	0.919281
370	0.169697	0.269459			0.044013	0.0995117	0.0961862	0.0844252	0.922529
371	0.169034	0.27265			0.0439985	0.0987192	0.0978191	0.0815721	0.925708
372	0.168274	0.276056			0.0440047	0.0979289	0.0995853	0.0787235	0.928643
373	0.167315	0.2801			0.0441025	0.0969748	0.101431	0.0760382	0.931015
374	0.166103	0.284772			0.0443319	0.0960986	0.103452	0.0735495	0.932562
375	0.164724	0.290027			0.0447374	0.0952837	0.105642	0.0712017	0.933553
376	0.163457	0.295279			0.0451966	0.0945683	0.107974	0.0690119	0.933862
377	0.162422	0.300736			0.0456788	0.0939692	0.110361	0.0669755	0.933713
378	0.161392	0.306445			0.0461479	0.0934625	0.112906	0.0652617	0.933183
379	0.160212	0.311478			0.0466607	0.092847	0.115617	0.0639013	0.932407
380	0.159025	0.315352			0.0471919	0.0923699	0.118612	0.0629972	0.931094
381	0.157658	0.317357			0.0477503	0.0919525	0.121884	0.0624418	0.929375
382	0.156171	0.316317			0.0482683	0.132187	0.125281	0.0622667	0.927472
383	0.154701	0.312671			0.0486931	0.13578	0.128696	0.0624133	0.925438
384	0.153219	0.306914			0.0490303	0.139588	0.251036	0.0629488	0.923205
385	0.151512	0.299902			0.0492899	0.143576	0.260597	0.304414	0.920956
386	0.149616	0.292317			0.0494743	0.147768	0.270217	0.31532	0.918268
387	0.147593	0.284579			0.0495566	0.152169	0.279977	0.326733	0.915228
388	0.145505	0.276472			0.0496517	0.157042	0.290211	0.338317	0.911868
389	0.143242	0.268138			0.0496969	0.162656	0.300855	0.349562	0.907954
390	0.140911	0.259508			0.0496822	0.169109	0.311988	0.359991	0.903538
391	0.138482	0.250327			0.0495646	0.176268	0.323359	0.369258	0.898726
392	0.136198	0.240633			0.0494312	0.183482	0.335322	0.377371	0.893475
393	0.134129	0.230763			0.0492794	0.190827	0.347723	0.384434	0.887923
394	0.132139	0.22112			0.0991325	0.198632	0.360582	0.390407	0.882104
395	0.130319	0.2119			0.0988751	0.207109	0.373885	0.394789	0.875989
396	0.12865	0.202842			0.0984776	0.215309	0.387725	0.397892	0.869738
397	0.127059	0.194316			0.0979213	0.223916	0.401957	0.39972	0.863724
398	0.12561	0.186374			0.0972264	0.23284	0.416431	0.400185	0.858268
399	0.124243	0.178937			0.0965342	0.241843	0.43105	0.399481	0.853146
400	0.122993	0.172236			0.0957715	0.500146	0.445603	0.770639	0.84818
401	0.121806	0.165727			0.0948062	0.51139	0.459802	0.774077	0.843512
402	0.120676	0.159167			0.0936741	0.522372	0.473883	0.777861	0.839455
403	0.119718	0.151926			0.092384	0.532819	0.487412	0.782335	0.836183
404	0.118784	0.144077			0.0909397	0.54256	0.132903	0.787134	0.834047
405	0.117914	0.135554			0.0894733	0.551746	0.132367	0.791431	0.832754
406	0.116816	0.126725			0.0879247	0.56227	0.131542	0.795679	0.832404
407	0.115766	0.11776			0.0863964	0.573935	0.130359	0.799358	0.832716
408	0.114761	0.108457			0.0848698	0.585133	0.128848	0.802487	0.833569
409	0.113926	0.0995641			0.0834805	0.595953	0.126909	0.80572	0.83461
410	0.113139	0.0910069			0.0823821	0.606371	0.124469	0.809164	0.835999
411	0.112358	0.0829088			0.0815207	0.432896	0.121804	0.812707	0.837169
412	0.111687	0.0759983			0.080801	0.422107	0.118899	0.816168	0.838068
413	0.111116	0.069932			0.0803052	0.411351	0.115883	0.819126	0.838864
414	0.110653	0.0647959			0.0800339	0.400862	0.112686	0.852707	0.839797
415	0.110134	0.0604275			0.0799843	0.390656	0.109439	0.85512	0.840428
416	0.109651	0.0567145			0.080168	0.380663	0.106202	0.857635	0.840566
417	0.109143	0.0535622			0.0804749	0.37072	0.103079	0.860429	0.840872
418	0.10868	0.0508634			0.0808918	0.360877	0.0998956	0.863393	0.841383
419	0.108226	0.0485225			0.0814774	0.351171	0.0967545	0.866822	0.842555
420	0.107713	0.0464884			0.0822782	0.341716	0.0638624	0.870726	0.844347
421	0.107201	0.0447036			0.0831207	0.332411	0.0651382	0.874946	0.846607
422	0.106641	0.0431855			0.0840126	0.323557	0.0669124	0.879549	0.849123
423	0.106058	0.0419198			0.0849124	0.316102	0.0691263	0.884499	0.851815
424	0.105458	0.0408955			0.085822	0.309634	0.0716353	0.889459	0.855022
425	0.104884	0.0400797			0.086738	0.304708	0.0745181	0.894184	0.858802
426	0.104347	0.0394218			0.0874368	0.301253	0.0775783	0.898782	0.86286
427	0.103801	0.0389015			0.0879612	0.299472	0.0808156	0.903113	0.866951
428	0.103318	0.0385029			0.0883265	0.299352	0.0840646	0.907205	0.869738
429	0.102842	0.0382606			0.0885027	0.300565	0.0872292	0.911163	0.870489
430	0.102268	0.0381375			0.0885345	0.302901	0.0903475	0.914734	0.870336
431	0.101731	0.0381587			0.0886195	0.305704	0.0934351	0.91789	0.869513
432	0.101186	0.0382933			0.0886925	0.308852	0.0964762	0.555424	0.868197
433	0.100668	0.0385004			0.088932	0.312339	0.0994005	0.55458	0.866729
434	0.100217	0.038757			0.0892491	0.316293	0.224203	0.554637	0.865106
435	0.0998302	0.0391562			0.0896307	0.320496	0.231853	0.554718	0.863402
436	0.0995921	0.0397046			0.089988	0.324906	0.239222	0.555115	0.861459
437	0.0993012	0.0403768			0.0902689	0.329378	0.246367	0.555732	0.859359
438	0.099022	0.0411024			0.0905351	0.333882	0.253257	0.556775	0.857487
439	0.0987305	0.0418345			0.0907431	0.338243	0.259868	0.557566	0.855616
440	0.0984748	0.0425505			0.0908591	0.342448	0.266484	0.559346	0.853591
441	0.0984349	0.0432539			0.0909066	0.346239	0.273474	0.561396	0.851996
442	0.0986096	0.0439523			0.0907898	0.118582	0.280546	0.565063	0.850863
443	0.0988088	0.0445987			0.0906573	0.11979	0.287364	0.570352	0.850084
444	0.0988844	0.0451949			0.0904884	0.121112	0.295212	0.576613	0.849844
445	0.0988003	0.0457267			0.090318	0.122435	0.398244	0.583875	0.850055
446	0.0985985	0.0462			0.0899845	0.123991	0.396576	0.591779	0.851275
447	0.0983245	0.0465935			0.0896292	0.125606	0.395098	0.600506	0.85269
448	0.0979841	0.0469351			0.0892412	0.127245	0.393815	0.609407	0.854524
449	0.097504	0.0472288			0.0888045	0.128739	0.392803	0.619178	0.856528
450	0.0969587	0.0474914			0.0882778	0.13014	0.391995	0.629782	0.858635
451	0.0963506	0.047687			0.0879751	0.131525	0.391282	0.640916	0.860661
452	0.095735	0.0477917			0.0877065	0.132892	0.390678	0.652394	0.862652
453	0.0950003	0.0477786			0.0875887	0.134477	0.390158	0.664349	0.864695
454	0.0942616	0.047635			0.0876006	0.136213	0.389932	0.6768	0.866486
455	0.0935175	0.0473844			0.0876688	0.138021	0.389552	0.689697	0.868102
456	0.0928226	0.0470408			0.0879174	0.139992	0.38856	0.702883	0.869652
457	0.092224	0.0466003			0.0884014	0.142267	0.150522	0.716114	0.871262
458	0.0916838	0.0460941			0.088847	0.144947	0.146244	0.728485	0.873698
459	0.091213	0.045506			0.0893646	0.147964	0.142792	0.739894	0.878093
460	0.0907828	0.0448236			0.0899347	0.151258	0.139852	0.750489	0.883437
461	0.090344	0.0440237			0.090518	0.155046	0.137752	0.772532	0.889325
462	0.0898084	0.0430949			0.0911581	0.15926	0.136264	0.772644	0.895331
463	0.0892588	0.0421113			0.0916671	0.16402	0.135682	0.773214	0.901181
464	0.0887858	0.0411298			0.0920885	0.169082	0.136113	0.774137	0.906546
465	0.0881502	0.0400984			0.0923179	0.17426	0.137382	0.775407	0.911365
466	0.0872548	0.0389895			0.0927522	0.179599	0.1393	0.776168	0.915873
467	0.0861972	0.0378166			0.0933183	0.184862	0.14163	0.776789	0.920234
468	0.0850277	0.0366674			0.0937979	0.189898	0.144197	0.777502	0.924105
469	0.0837278	0.0355872			0.0942432	0.194813	0.146943	0.778572	0.927857
470	0.0822811	0.0345839			0.094745	0.199511	0.149981	0.779797	0.931864
471	0.0806308	0.0336571			0.0951673	0.204197	0.15313	0.781174	0.935975
472	0.0787914	0.0328299			0.0955986	0.208668	0.156207	0.782883	0.939992
473	0.0768991	0.0321361			0.0958317	0.213147	0.159452	0.784202	0.943818
474	0.0750426	0.0315718			0.0959743	0.217586	0.162609	0.785565	0.947242
475	0.0732705	0.0311591			0.0960584	0.222015	0.166046	0.787959	0.949718
476	0.0715691	0.0308926			0.0962444	0.226979	0.169681	0.790724	0.950463
477	0.0699459	0.0307824			0.0963925	0.23224	0.173664	0.793596	0.949101
478	0.0684007	0.0308731			0.0967336	0.239059	0.178023	0.796623	0.946349
479	0.0670131	0.0311323			0.0970908	0.247183	0.182421	0.799341	0.942872
480	0.0657565	0.0315552			0.0975675	0.256049	0.187057	0.801372	0.939127
481	0.0645856	0.0321943			0.0979423	0.265052	0.191496	0.802812	0.935386
482	0.0634749	0.033076			0.0982751	0.113886	0.196066	0.803376	0.931963
483	0.0624847	0.0343548			0.0985627	0.116117	0.200962	0.803368	0.928763
484	0.0615859	0.0360151			0.098821	0.118317	0.205964	0.802649	0.925716
485	0.0607002	0.0380547			0.0990986	0.120418	0.0485669	0.801194	0.922534
486	0.0597821	0.0402631			0.0995343	0.12259	0.0479184	0.799114	0.919355
487	0.0588441	0.0427277			0.100047	0.124666	0.0474752	0.796569	0.916001
488	0.0577606	0.0453921			0.100846	0.126558	0.128448	0.794064	0.912568
489	0.0565848	0.0483948			0.101808	0.128226	0.135604	0.791419	0.908786
490	0.0553942	0.0518185			0.102829	0.129715	0.142955	0.788699	0.904592
491	0.0542032	0.0556886			0.103838	0.131106	0.15094	0.785705	0.899815
492	0.0531004	0.0599676			0.104919	0.132203	0.159828	0.782229	0.894879
493	0.0520162	0.0646624			0.106066	0.132937	0.169574	0.778295	0.889768
494	0.0508504	0.069843			0.107225	0.133098	0.180339	0.773972	0.884701
495	0.0497171	0.0755136			0.108429	0.102274	0.192037	0.681441	0.879755
496	0.0486057	0.0815567			0.109418	0.105115	0.204315	0.680336	0.874936
497	0.0474782	0.0879662			0.11023	0.107932	0.216805	0.679245	0.86994
498	0.0463983	0.0948638			0.111101	0.110813	0.229718	0.678409	0.864988
499	0.0453164	0.102071			0.11198	0.113579	0.243106	0.677685	0.860067
500	0.0442368	0.109665			0.112856	0.116378	0.256654	0.676412	0.854997
501	0.0431804	0.117767			0.113804	0.119534	0.270346	0.674166	0.849964
502	0.042043	0.126367			0.11481	0.122927	0.284563	0.671614	0.844807
503	0.0408595	0.135415			0.115913	0.126309	0.298962	0.668668	0.839502
504	0.0397307	0.144957			0.117092	0.129797	0.3136	0.665688	0.834033
505	0.0387648	0.154979			0.118214	0.133548	0.328328	0.663003	0.829469
506	0.037937	0.165373			0.119227	0.137654	0.343022	0.660743	0.826229
507	0.0372524	0.176004			0.120231	0.142072	0.35768	0.658942	0.824876
508	0.0366715	0.186753			0.120855	0.146891	0.37235	0.657629	0.824352
509	0.0361139	0.197405			0.121312	0.15254	0.386747	0.656429	0.824187
510	0.0355808	0.207884			0.121521	0.158685	0.401358	0.6549	0.823867
511	0.0350564	0.21807			0.121415	0.165571	0.722036	0.653188	0.823381
512	0.0345409	0.228097			0.121011	0.173456	0.726865	0.65082	0.822781
513	0.0340128	0.237923			0.120237	0.182104	0.731961	0.647881	0.821752
514	0.0334729	0.247712			0.119163	0.19089	0.737025	0.644137	0.820141
515	0.0329378	0.257543			0.117912	0.199807	0.741743	0.640302	0.818288
516	0.0324093	0.267488			0.116417	0.20828	0.745934	0.636125	0.816024
517	0.0318216	0.277332			0.114575	0.216384	0.749738	0.63214	0.813321
518	0.0312462	0.286986			0.112487	0.387339	0.753202	0.628249	0.810755
519	0.0306981	0.296314			0.110187	0.386247	0.756593	0.624448	0.808185
520	0.0301371	0.304753			0.107739	0.384216	0.759941	0.620918	0.804647
521	0.0295729	0.312553			0.105141	0.38092	0.763665	0.617534	0.801081
522	0.0290119	0.319686			0.102398	0.376005	0.76726	0.614118	0.797229
523	0.028427	0.325975			0.0995621	0.370872	0.821228	0.610531	0.793276
524	0.0278337	0.331736			0.096729	0.365722	0.822549	0.606892	0.789556
525	0.0272588	0.337056			0.0939171	0.361015	0.823272	0.603178	0.786349
526	0.0266957	0.341869			0.0910649	0.357345	0.823623	0.59924	0.783534
527	0.0261665	0.346102			0.0881991	0.354873	0.823854	0.595193	0.781262
528	0.0256094	0.349974			0.0853735	0.352679	0.823804	0.59086	0.779165
529	0.0250766	0.35349			0.0826389	0.350581	0.823693	0.587025	0.777401
530	0.0245735	0.356643			0.0800103	0.348289	0.823537	0.331758	0.776188
531	0.0240453	0.359355			0.0774732	0.345997	0.823953	0.316565	0.775246
532	0.0235035	0.361424			0.0749684	0.343684	0.82489	0.302632	0.774612
533	0.0229748	0.362913			0.0725563	0.341388	0.826047	0.291202	0.773968
534	0.0224104	0.363945			0.0702052	0.33914	0.827703	0.282261	0.773382
535	0.0218531	0.364391			0.0679686	0.336911	0.829679	0.275415	0.772774
536	0.0212913	0.364497			0.0657797	0.334659	0.83177	0.270543	0.58334
537	0.0207194	0.364345			0.063612	0.332393	0.833851	0.267266	0.579713
538	0.0201509	0.36425			0.0615725	0.329888	0.835944	0.265297	0.576067
539	0.0196598	0.364463			0.0596195	0.327179	0.837748	0.264576	0.572607
540	0.0191955	0.365049			0.0577589	0.324031	0.839418	0.403634	0.569082
541	0.018787	0.366132			0.0561198	0.320603	0.840959	0.40512	0.565844
542	0.018397	0.367698			0.0548401	0.317275	0.84225	0.406591	0.562658
543	0.018025	0.369517			0.0539542	0.313902	0.843304	0.408636	0.559833
544	0.0176558	0.371448			0.0533634	0.310447	0.844756	0.411637	0.557387
545	0.0172888	0.373466			0.0529609	0.306714	0.846095	0.415205	0.555739
546	0.0169123	0.375693			0.0528229	0.30302	0.847896	0.419543	0.55522
547	0.0165806	0.378184			0.0529667	0.299431	0.850224	0.42465	0.555823
548	0.0162702	0.380972			0.0534032	0.295634	0.769177	0.430441	0.557944
549	0.015983	0.383978			0.0541178	0.291657	0.764837	0.437067	0.561045
550	0.0157005	0.387836			0.0550273	0.287407	0.76042	0.444424	0.565389
551	0.0154347	0.392368			0.0560705	0.282942	0.755988	0.452438	0.570469
552	0.015177	0.397466			0.0572027	0.278101	0.751497	0.460926	0.576272
553	0.0149278	0.403127			0.0584321	0.272453	0.747085	0.469645	0.582131
554	0.0146948	0.408978			0.0597684	0.26617	0.742901	0.478582	0.58784
555	0.0144418	0.414909			0.0611663	0.259705	0.738673	0.487596	0.593311
556	0.0141988	0.421098			0.0626599	0.252842	0.73457	0.496825	0.598674
557	0.0139719	0.427863			0.0642568	0.18917	0.730119	0.50559	0.603825
558	0.01376	0.43537			0.0659038	0.188441	0.694717	0.514103	0.609032
559	0.0135623	0.443615			0.0675255	0.187877	0.69304	0.501678	0.614415
560	0.0133673	0.452517			0.069099	0.187656	0.691455	0.487171	0.620137
561	0.0131956	0.46213			0.0706209	0.187586	0.689855	0.473165	0.626476
562	0.0130427	0.472649			0.0721473	0.187572	0.68829	0.459735	0.633658
563	0.0129261	0.484122			0.073766	0.187519	0.686862	0.446624	0.641513
564	0.0128513	0.496281			0.0753829	0.187689	0.685495	0.43394	0.649595
565	0.0128049	0.509052			0.0770843	0.188057	0.684304	0.421488	0.657161
566	0.0127741	0.522267			0.0788892	0.188574	0.683354	0.409482	0.664564
567	0.0127559	0.535824			0.0808173	0.188874	0.682417	0.39786	0.671602
568	0.0127633	0.549608			0.0828842	0.189098	0.264875	0.387473	0.678705
569	0.0127833	0.563354			0.0850385	0.189256	0.266312	0.379064	0.685663
570	0.0128355	0.576762			0.0873304	0.189277	0.26887	0.37315	0.692464
571	0.012883	0.589973			0.089749	0.189228	0.27265	0.369401	0.698776
572	0.0129306	0.60239			0.0923867	0.189204	0.277781	0.367499	0.70452
573	0.0129941	0.614523			0.0952647	0.189148	0.283879	0.367604	0.708696
574	0.0130709	0.626388			0.0983725	0.188938	0.290403	0.369376	0.710305
575	0.0131428	0.638882			0.101557	0.18849	0.29711	0.372261	0.709213
576	0.0132166	0.651281			0.105001	0.187688	0.303859	0.375358	0.705646
577	0.0133174	0.663268			0.108935	0.186555	0.309896	0.378134	0.699746
578	0.0134982	0.674481			0.113275	0.18515	0.315486	0.380915	0.691604
579	0.0137659	0.684855			0.118153	0.183596	0.320757	0.383759	0.681903
580	0.01409	0.694499			0.123461	0.181689	0.325893	0.387982	0.670574
581	0.0144147	0.703581			0.129358	0.179615	0.330734	0.392422	0.657799
582	0.0147306	0.712167			0.135916	0.1775	0.335522	0.396926	0.643805
583	0.0150583	0.7203			0.143534	0.175354	0.340106	0.40153	0.628921
584	0.0153845	0.72812			0.152177	0.173042	0.344248	0.406316	0.613566
585	0.0157065	0.735952			0.161266	0.170819	0.348175	0.410971	0.597736
586	0.0160477	0.743581			0.170926	0.168535	0.35197	0.416094	0.581475
587	0.0163679	0.750693			0.180964	0.166297	0.355557	0.421449	0.565214
588	0.0166635	0.756908			0.191463	0.164	0.359189	0.426856	0.548948
589	0.0169173	0.762542			0.201925	0.161843	0.362585	0.432211	0.532387
590	0.0171379	0.767496			0.212754	0.159796	0.366233	0.438138	0.516157
591	0.0173488	0.771658			0.223612	0.140601	0.369932	0.445626	0.499648
592	0.0175527	0.774976			0.23441	0.139485	0.373426	0.453904	0.482724
593	0.0177586	0.777213			0.245323	0.138357	0.376623	0.462606	0.465309
594	0.0179471	0.778433			0.255899	0.137368	0.379533	0.471404	0.447909
595	0.0181501	0.77878			0.265837	0.136533	0.382289	0.480491	0.430723
596	0.0183503	0.778415			0.273909	0.135804	0.385186	0.489555	0.413637
597	0.0185472	0.777384			0.2801	0.135183	0.388329	0.498972	0.396906
598	0.0187346	0.775657			0.122642	0.134632	0.391471	0.508342	0.380267
599	0.0189138	0.773248			0.12157	0.134499	0.394622	0.517359	0.363801
600	0.0190946	0.770334			0.120559	0.134798	0.397612	0.52585	0.347582
601	0.0192998	0.767103			0.119613	0.135439	0.400144	0.534081	0.522618
602	0.0195155	0.763711			0.118763	0.136457	0.401937	0.542033	0.531219
603	0.0197372	0.759639			0.118054	0.137987	0.507081	0.549622	0.539672
604	0.0199725	0.754942			0.117369	0.139842	0.494919	0.556667	0.547943
605	0.0202181	0.748839			0.116736	0.141857	0.482714	0.562826	0.556169
606	0.0204923	0.742225			0.116169	0.143918	0.47029	0.568957	0.563928
607	0.0207319	0.735782			0.115818	0.146124	0.457658	0.575196	0.571355
608	0.0208934	0.729917			0.115357	0.148375	0.444857	0.581498	0.578152
609	0.0209618	0.724901			0.114937	0.150683	0.431661	0.587655	0.585555
610	0.0209794	0.720182			0.114537	0.153133	0.418284	0.592232	0.59346
611	0.0210207	0.715719			0.114229	0.15569	0.40569	0.596039	0.602168
612	0.0210459	0.711706			0.114104	0.158405	0.393785	0.59878	0.611036
613	0.0210709	0.708056			0.11409	0.161195	0.382964	0.599939	0.620463
614	0.021097	0.704661			0.114253	0.164237	0.373384	0.59961	0.630222
615	0.0211283	0.7014			0.114557	0.167506	0.365086	0.598286	0.640047
616	0.0211498	0.698297			0.115047	0.171022	0.684408	0.595589	0.64922
617	0.0212003	0.695336			0.115666	0.206763	0.695207	0.591724	0.658104
618	0.0212789	0.692643			0.116333	0.20431	0.705253	0.587263	0.666546
619	0.0214	0.68991			0.11695	0.201697	0.71488	0.582264	0.674317
620	0.0215517	0.687128			0.117609	0.198692	0.724458	0.576306	0.681385
621	0.0217029	0.684524			0.118436	0.195522	0.733596	0.568565	0.687715
622	0.0218537	0.682423			0.119357	0.192136	0.742169	0.559721	0.693218
623	0.0219835	0.680952			0.120185	0.188664	0.749802	0.550385	0.697953
624	0.0221342	0.68005			0.121076	0.184994	0.756026	0.540471	0.702354
625	0.0222683	0.668491			0.122038	0.181355	0.76171	0.529958	0.706621
626	0.0224001	0.657205			0.122976	0.177684	0.766897	0.518906	0.710401
627	0.0225317	0.646148			0.12407	0.173847	0.856726	0.772133	0.713995
628	0.0226809	0.635504			0.125242	0.169548	0.854218	0.777763	0.71728
629	0.0228155	0.625257			0.126393	0.165179	0.851296	0.783255	0.720795
630	0.0229361	0.615758			0.127553	0.160371	0.84816	0.789528	0.724364
631	0.0230193	0.613263			0.128725	0.155344	0.84462	0.796592	0.728133
632	0.0230955	0.610065			0.12988	0.211041	0.840733	0.803958	0.732187
633	0.0231632	0.606472			0.131115	0.216697	0.836468	0.811532	0.736603
634	0.023206	0.602717			0.132443	0.222602	0.831926	0.81921	0.741436
635	0.0232509	0.598843			0.133694	0.229026	0.827458	0.827041	0.746227
636	0.0232695	0.594798			0.134963	0.235825	0.822868	0.834754	0.750827
637	0.0233041	0.590348			0.136157	0.24258	0.818387	0.842216	0.755098
638	0.0233389	0.585537			0.137377	0.249266	0.813999	0.849144	0.759172
639	0.0233733	0.580314			0.138357	0.255751	0.809985	0.879244	0.762116
640	0.0234121	0.575137			0.139315	0.26164	0.80653	0.87803	0.76434
641	0.0234591	0.57014			0.140181	0.266849	0.803348	0.876489	0.765634
642	0.0235178	0.565176			0.140945	0.271572	0.800507	0.874762	0.766126
643	0.0235801	0.560394			0.141604	0.27582	0.797647	0.873096	0.765884
644	0.0236383	0.555682			0.142046	0.279574	0.794849	0.87131	0.76402
645	0.0237002	0.550842			0.142329	0.283193	0.792253	0.869326	0.759937
646	0.0237455	0.546141			0.142438	0.286764	0.789724	0.867362	0.753868
647	0.0237815	0.541276			0.142435	0.290897	0.78704	0.865301	0.746021
648	0.0238095	0.536339			0.142388	0.295872	0.784287	0.863217	0.736526
649	0.0238358	0.531293			0.142408	0.301515	0.781351	0.861544	0.725752
650	0.0238642	0.526196			0.142333	0.308621	0.777974	0.859966	0.71417
651	0.0239157	0.520715			0.142073	0.317202	0.774232	0.859036	0.701946
652	0.0239959	0.514125			0.141801	0.327041	0.77007	0.858154	0.689479
653	0.0241159	0.506387			0.141554	0.338204	0.765183		0.676848
654	0.0242488	0.49812			0.141147	0.349642	0.759756		0.66334
655	0.024382	0.500601			0.140618	0.36088	0.753414		0.649166
656	0.0245233	0.502859			0.139999	0.372437			0.63488
657	0.0246751	0.505263			0.139226	0.383786			0.620288
658	0.0247994	0.507513			0.138301	0.395298			0.605673
659	0.0249303	0.509917			0.137365	0.0614129			0.59104
660	0.0250719	0.512284			0.136414	0.0610694			0.576439
661	0.0252264	0.508102			0.135398	0.0608384			0.561665
662	0.0254021	0.505183			0.134347	0.0606761			0.54669
663	0.0255523	0.503644			0.133214	0.0605512			0.531671
664	0.0256548	0.503073			0.131998	0.060362			0.516576
665	0.0256934	0.503366			0.130858	0.0601193			0.855604
666	0.0256746	0.50443			0.129732	0.0597948			0.861669
667	0.0255941	0.506097			0.128605	0.0593362			0.867762
668	0.0254749	0.50858			0.127581	0.0780982			0.873483
669	0.0253034	0.51161			0.126711	0.0758631			0.878493
670	0.0250821	0.514691			0.125915	0.0736102			0.883093
671	0.0248103	0.517658			0.125221	0.0713779			0.887354
672	0.0245207	0.520735			0.12456	0.0691705			0.891263
673	0.0242172	0.523953			0.123923	0.0670412			0.895264
674	0.0239246	0.527536			0.123382	0.0649864			0.899389
675	0.0236483	0.531672			0.122926	0.0630357			0.903344
676	0.0234382	0.536169			0.122552	0.0611891			0.906797
677	0.0232721	0.541279			0.122254	0.0594188			0.910039
678	0.0231248	0.546659			0.121988	0.0577151			0.912989
679	0.0229867	0.552451			0.121741	0.0560895			0.916132
680	0.02288	0.558597			0.121569	0.0546147			0.91948
681	0.022832	0.56517			0.121392	0.0532806			0.922961
682	0.0228146	0.572494			0.121202	0.0521452			0.9263
683	0.0228317	0.580785			0.121037	0.0511354			0.929172
684	0.0228669	0.578234			0.120933	0.0502262			0.931717
685	0.0229211	0.575931			0.120838	0.0493628			0.934385
686	0.023005	0.573513			0.12077	0.0472044			0.93682
687	0.0230927	0.583205			0.120665	0.0470982			0.939079
688	0.0231987	0.593006			0.1206	0.0471653			0.941237
689	0.0233438	0.602794			0.120422	0.0473717			0.943416
690	0.0235155	0.612506			0.120213	0.0476639			0.945357
691	0.0237271	0.621904			0.120044	0.0479812			0.945154
692	0.0239598	0.631349			0.119893	0.0483296			0.943325
693	0.0242678	0.640375			0.119692	0.0487227			0.94061
694	0.0246855	0.649053			0.119545	0.0490888			0.937534
695	0.0252262	0.65718			0.119388	0.0494317			0.935317
696	0.025968	0.664611			0.119151	0.0497382			0.934448
697	0.0267405	0.67182			0.118897	0.0500347			0.932984
698	0.0275671	0.678391			0.118571	0.050243			0.931036
699	0.0283794	0.684267			0.118233	0.0503638			0.929531
700	0.0292124	0.689699			0.117852	0.0504126			0.928529
701	0.0300874	0.694435			0.117453	0.0503576			0.928505
702	0.0310342	0.698418			0.117022	0.0502094			0.928708
703	0.0320326	0.701853			0.116682	0.0499586			0.928898
704	0.0330225	0.704735			0.116362	0.0496186			0.928344
705	0.0340026	0.706954			0.116063	0.049203			0.927007
706	0.0349628	0.708729			0.115792	0.0526818			0.925006
707	0.0359897	0.710214			0.115531	0.0551473			0.922488
708	0.0371527	0.711267			0.1153	0.0577761			0.919642
709	0.038589	0.711881			0.115037	0.0605764			0.916627
710	0.040143	0.711965			0.114799	0.0635613			0.913565
711	0.041908	0.711385			0.114611	0.0667837			0.910581
712	0.0438087	0.710614			0.114393	0.0703977			0.907765
713	0.0459382	0.70945			0.114187	0.0743			0.905165
714	0.0481736	0.719266			0.113972	0.0785128			0.902762
715	0.0506641	0.728805			0.113752	0.082997			0.900717
716	0.0533299	0.738352			0.113576	0.0878253			0.898921
717	0.0562874	0.735233			0.113401	0.0928956			0.897319
718	0.0593147	0.732491			0.113235	0.0981752			0.895835
719	0.0624055	0.730833			0.113133	0.103637			0.894307
720	0.0654631	0.729455			0.112995	0.109284			0.892768
721	0.0684336	0.72744			0.112796	0.115288			0.89292
722	0.0712677	0.723435			0.112559	0.121721			0.894217
723	0.0740088	0.717217			0.112279	0.416028			0.895999
724	0.0768325	0.708761			0.111936	0.430853			0.897769
725	0.0797696	0.698441			0.111519	0.445877			0.898443
726	0.0826138	0.686571			0.111055	0.46087			0.897513
727	0.0855474	0.673081			0.11048	0.475704			0.896964
728	0.0883878	0.658419			0.109848	0.489792			0.896721
729	0.0911363	0.642904			0.109163	0.503158			0.895881
730	0.0936885	0.62682			0.108355	0.516169			0.894441
731	0.0960568	0.610355			0.107547	0.528646			0.891949
732	0.0981942	0.593595			0.106682	0.540838			0.88915
733	0.100236	0.576345			0.105768	0.552185			0.886274
734	0.102257	0.558579			0.104759	0.677537			0.884036
735	0.104296	0.540272			0.103706	0.68251			0.882513
736	0.106291	0.521363			0.102563	0.687068			0.881618
737	0.108199	0.501842			0.101323	0.691137			0.881251
738	0.109878	0.481896			0.100019	0.694654			0.881232
739	0.111225	0.461695			0.0986587	0.698329			0.881411
740	0.112308	0.441497			0.0971205	0.702309			0.881657
741	0.113019	0.421399			0.0953591	0.706947			0.881863
742	0.11346	0.401089			0.0933827	0.712043			0.881956
743	0.113605	0.380693			0.0912587	0.717143			0.881902
744	0.113558	0.360236			0.0890167	0.726305			0.881594
745	0.11325	0.339944			0.0868013	0.723644			0.881073
746	0.11269	0.319794			0.0845649	0.721456			0.880234
747	0.111874	0.300027			0.082347	0.719552
748	0.11099	0.279598			0.0801478	0.717943
749	0.10999	0.257839			0.0779508	0.716132
750	0.108984	0.235607			0.0758307	0.714168
751	0.108182	0.213936			0.0738158	0.712168
752	0.107527	0.193986			0.0719536	0.709805
753	0.106963	0.176149			0.070269	0.707358
754	0.106055	0.160459			0.0687743	0.705009
755	0.104928	0.146678			0.067505	0.702698
756	0.103671	0.134602			0.0663963	0.700546
757	0.102401	0.123974			0.0654144	0.6984
758	0.10137	0.114593			0.0645249	0.696525
759	0.10046	0.106395			0.0637029	0.358101
760	0.099689	0.0991454			0.0630535	0.352009
761	0.0990161	0.0927549			0.0624813	0.347351
762	0.098384	0.0870265			0.0620461	0.34395
763	0.0977758	0.0819875			0.0616418	0.340483
764	0.0971924	0.0775169			0.0613649	0.336389
765	0.0964907	0.0736145			0.0611491	0.331653
766	0.0958863	0.0702629			0.0610427	0.326488
767	0.0951944	0.0674588			0.061053	0.320848
768	0.0945371	0.0651389			0.0611149	0.314797
769	0.0938659	0.0632051			0.0612297	0.308656
770	0.0932368	0.061591			0.0615005	0.302403
771	0.092659	0.0603342			0.061993	0.296279
772	0.0921619	0.0593999			0.0626488	0.442242
773	0.0916234	0.0587375			0.063445	0.457208
774	0.0910888	0.0581821			0.0643771	0.471524
775	0.0905107	0.057682			0.0653033	0.485188
776	0.0899304	0.0572523			0.0662711	0.498486
777	0.0892948	0.0568489			0.0672844	0.511519
778	0.0886025	0.0564795			0.0683082	0.524435
779	0.0879693	0.0561894			0.069322	0.537368
780	0.0874112	0.0559415			0.0703304	0.550575
781	0.0867157	0.0557316			0.071288	0.563974
782	0.085936	0.05571			0.0721471	0.577836
783	0.0851784	0.0558273			0.072922	0.592076
784	0.0846488	0.0560542			0.0735707	0.606326
785	0.0841751	0.0562763			0.074095	0.62036
786	0.0837529	0.0565509			0.07454	0.634045
787	0.0832165	0.0568488			0.0748711	0.647619
788	0.0825676	0.0571402			0.0751183	0.660549
789	0.0818868	0.0574237			0.0752882	0.672764
790	0.0812638	0.057737			0.0753367	0.74662
791	0.0806672	0.0580557			0.0752606	0.739976
792	0.0801649	0.0583479			0.0751371	0.734124
793	0.0796293	0.0585771			0.0749728	0.728203
794	0.0790052	0.0587645			0.0747578	0.722143
795	0.0784523	0.0588813			0.074579	0.716231
796	0.0777742	0.0589269			0.0743369	0.710245
797	0.0771022	0.0588997			0.0738901	0.704288
798	0.0764253	0.0587964			0.0732001	0.698372
799	0.0757208	0.0586299			0.07236	0.692399
800	0.074959	0.0584061			0.0713858	0.686518
801	0.0741588	0.0581698			0.070431	0.680466
802	0.0732882	0.0579252			0.0696827	0.674126
803	0.072441	0.0576516			0.0690194	0.667077
804	0.0716074	0.0573858			0.0684787	0.659395
805	0.0708129	0.0571113			0.0680626	0.651112
806	0.0700697	0.0568281			0.0677959	0.642432
807	0.0693134	0.0565723			0.0676152	0.63382
808	0.0685749	0.0563495			0.0676344	0.624652
809	0.0677785	0.0561298			0.0678508	0.614542
810	0.0669462	0.055918			0.0681968	0.603884
811	0.0661064	0.0557174			0.0687538	0.592911
812	0.0653164	0.0554041			0.0693704	0.581885
813	0.0643902	0.0549925			0.0700453	0.571151
814	0.0635043	0.0545446			0.0706153	0.560846
815	0.062706	0.0541125			0.0711556	0.550927
816	0.0619446	0.0536784			0.0716557	0.541501
817	0.0612543	0.0532496			0.0721877	0.532332
818	0.06052	0.0528065			0.0727528	0.523288
819	0.0598928	0.052344			0.0733658
820	0.0592017	0.0518357			0.0740677
821	0.0585305	0.0512921			0.0748373
822	0.0578824	0.0507472			0.0756258
823	0.0572801	0.0502109			0.0764221
824	0.0567958	0.0496713			0.0772844
825	0.0563352	0.0491503			0.0781653
826	0.0559294	0.0486327			0.0791603
827	0.0556467	0.0481234			0.0804592
828	0.0554429	0.0476209			0.0820619
829	0.0553438	0.0471201			0.0839147
830	0.0553896	0.0466291			0.0858275
831	0.055562	0.046139			0.0878101
832	0.0558436	0.0456554			0.0895384
833	0.0561976	0.0451946			0.0911438
834	0.0566466	0.0447754			0.0926975
835	0.0571338	0.0444237			0.0941222
836	0.0576388	0.0441204			0.0953241
837	0.0582054	0.0438373			0.0964098
838	0.0588308	0.0435941			0.0972238
839	0.0594771	0.0433998			0.0979554
840	0.060066	0.0432634			0.0985514
841	0.0606051	0.0431644			0.0991533
842	0.0610774	0.0431926			0.0998778
843	0.061575	0.0433369			0.100761
844	0.0619817	0.0435662			0.102015
845	0.0622673	0.0438411			0.103514
846	0.0625222	0.0441671			0.105286
847	0.0627222	0.0445438			0.10729
848	0.0629015	0.0449759			0.109432
849	0.0630099	0.0454738			0.111669
850	0.0632093	0.0460348			0.114005
851	0.0634138	0.0466698			0.116472
852	0.0636554	0.0474079			0.119003
853	0.0639056	0.0482267			0.121648
854	0.0641009	0.0490808			0.124382
855	0.0642721	0.049968			0.12726
856	0.0643981	0.050853			0.130425
857	0.0645294	0.0517382			0.133875
858	0.0646278	0.0526449			0.137603
859	0.0647394	0.0535633			0.141661
860	0.0648291	0.0545132			0.146189
861	0.0648473	0.0555107			0.15097
862	0.0648478	0.0564955			0.156732
863	0.0648064	0.0574619			0.163364
864	0.0647194	0.0583976			0.171124
865	0.0645337	0.0593107			0.179889
866	0.0642707	0.0601933			0.189677
867	0.063909	0.0610505			0.20015
868	0.0634755	0.0618579			0.211526
869	0.0629963	0.0626047			0.223748
870	0.0625529	0.0632787			0.236914
871	0.0621856	0.0639224			0.134975
872	0.0619209	0.0644232			0.138428
873	0.0617526	0.0648104			0.142319
874	0.0616716	0.0650774			0.146304
875	0.0616313	0.065292			0.150263
876	0.0616414	0.0654658			0.154061
877	0.0617172	0.0655841			0.157774
878	0.0618479	0.0656728			0.161848
879	0.06202	0.0656621			0.165872
880	0.0621764	0.0656005			0.170276
881	0.0623474	0.0654567			0.175075
882	0.062474	0.0652533			0.180587
883	0.0626026	0.0650572			0.186369
884	0.0627521	0.0649667			0.191229
885	0.0629501	0.065045			0.195407
886	0.0631681	0.0652015			0.199316
887	0.0632661	0.0654298			0.202797
888	0.0632132	0.0656768			0.205565
889	0.0631495	0.0661322			0.208
890	0.0630111	0.0666528			0.209981
891	0.0628588	0.0671222			0.211471
892	0.0625882	0.0676306			0.21244
893	0.0622598	0.0680554			0.213007
894	0.0618384	0.0684434			0.213113
895	0.0614201	0.0687496			0.212944
896	0.060987	0.0689789			0.212505
897	0.0605611	0.0691993			0.211936
898	0.0601788	0.0694184			0.210918
899	0.0598643	0.0696457			0.209477
900	0.0595288	0.0698762			0.207577
					0.205363
					0.202716
					0.199569
					0.196063
					0.192315
					0.188507
					0.184548
					0.179859
					0.175022
					0.16982
					0.164281
					0.158123
					0.15169
					0.146025
					0.140793
					0.135519
					0.130446
					0.12574
					0.121114
					0.116718
					0.112585
					0.10873
					0.105081
					0.101719
					0.0985602
					0.0956102
					0.0927398
					0.0900027
					0.0875575
					0.0853348
					0.0833541
					0.0816156
					0.0802865
					0.0794007
					0.0789291
					0.0788822
					0.0790464
					0.0795326
					0.0802834
					0.0812638
					0.0823852
					0.0836024
					0.0848158
					0.0861038
					0.0875153
					0.0890337
					0.0905172
					0.0916773
					0.092485
					0.0933042
					0.0941448
					0.0951609
					0.0962283
					0.0972136
					0.0980753
					0.0988716
					0.0997647
					0.100816
					0.101933
					0.103051
					0.104041
					0.104896
					0.105805
					0.10661
					0.10751
					0.108464
					0.109324
					0.110353
					0.111412
					0.112558
					0.113431
					0.113912
					0.114016
					0.113713
					0.113081
					0.112007
					0.110725
					0.109524
					0.108474
					0.107207
					0.105807
					0.104188
					0.102483
					0.100778
					0.0990989
					0.0974091
					0.095699
					0.0939588
					0.0923034
					0.0908641
					0.0896882
					0.0888452
					0.0879621
					0.0871624
					0.0862459
					0.0853297
					0.084612
					0.0837604
					0.082905
					0.0819292
					0.0811274
					0.0806231
					0.0803074
					0.0800346
					0.0799351
					0.0801641
					0.0804001
					0.0808946
					0.0818218
					0.0832342
					0.0848071
					0.0863081
					0.0876349
					0.0888498
					0.0899086
					0.0907553
					0.091363
					0.0917596
					0.0918947
					0.091759
					0.0914006
					0.0909433
					0.0904484
					0.0898807
					0.0892578
					0.0884172
					0.0875085
					0.0865098
					0.0854617
					0.0843447
					0.0831372
					0.081797
					0.0805368
					0.0794617
					0.0783944
					0.0772721
					0.0763896
					0.075515
					0.074429
					0.0730844
					0.0717354
					0.0705673
					0.0696568
					0.0690549
					0.0688489
					0.0690314
					0.0695513
					0.0704069
					0.0714965
					0.0728797
					0.0744484
					0.0760362
					0.0776175
					0.0792053
					0.0807541
					0.0824061
					0.0841608
					0.0859965
					0.0877996
					0.0894641
					0.0909852
					0.0923308
					0.0934717
					0.0944197
					0.0951701
					0.095721
					0.0960316
					0.0961208
					0.0962497
					0.0962123
					0.0959869
					0.0956692
					0.0954023
					0.0951883
					0.0949335
					0.0945868
					0.094081
					0.0934392
					0.0927177
					0.091746
					0.0905923
					0.089247
					0.0877852
					0.0861846
					0.0845709
					0.082916
					0.081174
					0.0793253
					0.0775331
					0.0759601
					0.0746822
					0.0738371
					0.0733067
					0.0730956
					0.0731673
					0.0734853
					0.0739714
					0.0745847
					0.0751898
					0.0759649
					0.0770576
					0.0781748
					0.0791903
					0.0800484
					0.080925
					0.0818459
					0.0828771
					0.0838943
					0.0848323
					0.0859161
					0.0871107
					0.0883151
					0.0893559
					0.0902288
					0.0909288
					0.0914
					0.0917499
					0.0920108
					0.0921734
					0.0923767
					0.0927135
					0.0929396
					0.0931083
					0.0931929
					0.0932186
					0.0932607
					0.0933318
					0.0934977
					0.0937571
					0.0940745
					0.09439
					0.0948007
					0.0953378
					0.0959423
					0.0964882
					0.0970169
					0.097508
					0.0980414
					0.0987014
					0.0994444
					0.100199
					0.101088
					0.102216
					0.103658
					0.105383
					0.107296
					0.109332
					0.111424
					0.113689
					0.115897
					0.117865
					0.119741
					0.121671
					0.123359
					0.12494
					0.126533
					0.128149
					0.129578
					0.130783
					0.131863
					0.132669
					0.133371
					0.133922
					0.134335
					0.134607
					0.13474
					0.134791
					0.134685
					0.134476
					0.134038
					0.133552
					0.13305
					0.132564
					0.132037
					0.131439
					0.130903
					0.130399
					0.129923
					0.12927
					0.128575
					0.127888
					0.127324
					0.126742
					0.126443
					0.126337
					0.126107
					0.125986
					0.125961
					0.126027
					0.126031
					0.126156
					0.126362
					0.126583
					0.126962
					0.12724
					0.127605
					0.127949
					0.1283
					0.128736
					0.129191
					0.12957
					0.129788
					0.129817
					0.129701
					0.129745
					0.129918
					0.129929
					0.129959
					0.12985
					0.129413
					0.128724
					0.127726
					0.126559
					0.125266
					0.123804
					0.122342
					0.120725
					0.119088
					0.117376
					0.115711
					0.113974
					0.112178
					0.11045
					0.108684
					0.107113
					0.105528
					0.104003
					0.102621
					0.101232
					0.0999768
					0.0988775
					0.098118
					0.0977009
					0.0975746
					0.0974358
					0.097204
					0.0971609
					0.0971581
					0.0974004
					0.0980034
					0.098875
					0.100062
					0.101384
					0.102693
					0.10404
					0.105317
					0.106522
					0.107749
					0.109003
					0.110258
					0.11155
					0.112778
					0.11422
					0.115722
					0.117212
					0.11873
					0.120196
					0.12158
					0.122799
					0.123662
					0.124179
					0.124343
					0.124163
					0.123711
					0.123157
					0.122514
					0.121665
					0.120876
					0.120243
					0.119911
					0.11949
					0.119062
					0.11852
					0.118037
					0.117657
					0.11737
					0.117054
					0.116648
					0.116191
					0.115729
					0.115363
					0.114917
					0.114186
					0.113206
					0.112063
					0.110843
					0.109622
					0.108406
					0.107229
					0.106264
					0.10546
					0.10474
					0.104192
					0.103717
					0.103179
					0.102697
					0.102482
					0.102182
					0.1018
					0.101069
					0.100358
					0.616308
					0.625917
					0.635198
					0.643627
					0.651581
					0.658947
					0.66611
					0.672532
					0.678108
					0.683069
					0.687746
					0.6917
					0.695021
					0.697023
					0.697548
					0.695619
					0.691886
					0.687089
					0.681232
					0.674798
					0.669561
					0.664873
					0.660427
					0.655953
					0.651088
					0.645202
					0.638213
					0.631736
					0.625511
					0.619742
					0.614322
					0.609222
					0.604424
					0.599843
					0.594662
					0.588985
					0.583016
					0.576874
					0.570835
					0.564574
					0.55798
					0.551507
					0.545275
					0.54003
					0.53596
					0.534351
					0.534802
					0.535893
					0.537936
					0.540424
					0.542392
					0.543983
					0.545002
					0.545673
					0.546018
					0.545831
					0.544965
					0.54338
					0.541787
					0.53996
					0.538025
					0.536089
					0.534224
					0.532826
					0.532497
					0.532723
					0.533047
					0.533443
					0.534029
					0.53504
					0.536557
					0.538355
					0.540474
					0.542624
					0.544336
					0.545699
					0.545993
					0.545192
					0.542873
					0.539168
					0.534315
					0.528236
					0.521804
					0.515178
					0.508042
					0.500423
					0.492187
					0.483487
					0.474285
					0.464549
					0.454401
					0.443752
					0.349309
					0.351761
					0.353907
					0.356003
					0.358216
					0.360551
					0.363039
					0.365319
					0.367247
					0.368726
					0.369537
					0.368942
					0.367109
					0.364433
					0.361197
					0.357434
					0.353605
					0.350093
					0.346135
					0.34225
					0.33826
					0.334421
					0.330619
					0.326774
					0.32288
					0.318646
					0.314358
					0.310131
					0.306045
					0.301983
					0.298197
					0.294735
					0.291427
					0.28801
					0.284604
					0.281214
					0.277715
					0.274142
					0.270585
					0.26721
					0.26424
					0.262064
					0.260558
					0.259554
					0.259079
					0.25894
					0.258768
					0.258198
					0.25808
					0.258389
					0.258994
					0.259796
					0.260937
					0.262485
					0.264392
					0.266827
					0.269813
					0.27303
					0.276499
					0.280201
					0.283832
					0.287317
					0.290491
					0.293437
					0.295761
					0.297492
					0.298726
					0.299572
					0.299817
					0.299293
					0.297951
					0.295739
					0.292771
					0.289042
					0.28461
					0.280061
					0.275603
					0.271196
					0.266675
					0.261634
					0.256275
					0.250519
					0.24417
					0.23731
					0.230032
					0.222406
					0.214293
					0.205962
					0.197506
					0.189056
					0.180714
					0.172393
					0.164324
					0.156572
					0.149333
					0.142549
					0.136135
					0.130016
					0.124405
					0.119461
					0.115163
					0.111507
					0.108426
					0.105895
					0.103889
					0.102023
					0.100043
					0.0979655
					0.0962301
					0.095006
					0.0943182
					0.0942651
					0.094672
					0.0956319
					0.0971946
					0.0991611
					0.101309
					0.103512
					0.105637
					0.107617
					0.109219
					0.110418
					0.11135
					0.112071
					0.112696
					0.113289
					0.113938
					0.114692
					0.11554
					0.116454
					0.117474
					0.273254
					0.280701
					0.287353
					0.293418
					0.298815
					0.303695
					0.308196
					0.312823
					0.317554
					0.322297
					0.326732
					0.330502
					0.333794
					0.336726
					0.339225
					0.341666
					0.344141
					0.346576
					0.349084
					0.351469
					0.353921
					0.356369
					0.358884
					0.361454
					0.363211
					0.364586
					0.364115
					0.362396
					0.359542
					0.356196
					0.353451
					0.350953
					0.347935
					0.344083
					0.339739
					0.334803
					0.32928
					0.322907
					0.315746
					0.308031
					0.300241
					0.292474
					0.284824
					0.277332
					0.269964
					0.262469
					0.254893
					0.247206
					0.239392
					0.231563
					0.223682
					0.215691
					0.207525
					0.199185
					0.190764
					0.182302
					0.17409
					0.165733
					0.157597
					0.149604
					0.141633
					0.13395
					0.127347
					0.121856
					0.117259
					0.113501
					0.110434
					0.107835
					0.105713
					0.103947
					0.10242
					0.101323
					0.100552
					0.100121
					0.0999286
					0.100035
					0.100412
					0.10114
					0.102185
					0.103464
					0.104999
					0.106827
					0.108908
					0.111134
					0.113514
					0.116042
					0.118598
					0.121224
					0.124003
					0.126903
					0.129892
					0.132978
					0.13615
					0.139311
					0.142598
					0.145884
					0.149263
					0.152682
					0.156069
					0.159356
					0.162499
					0.165343
					0.167958
					0.17021
					0.172183
					0.17387
					0.17532
					0.176429
					0.17725
					0.177596
					0.17754
					0.176963
					0.175973
					0.174704
					0.173134
					0.17122
					0.169073
					0.166697
					0.16416
					0.161407
					0.1585
					0.155384
					0.152043
					0.148635
					0.145022
					0.141354
					0.137471
					0.13354
					0.129638
					0.125795
					0.122124
					0.118626
					0.115207
					0.111878
					0.108631
					0.10549
					0.102401
					0.0994643
					0.0966633
					0.0942619
					0.0921121
					0.0903498
					0.0888681
					0.0877067
					0.0867903
					0.0861592
					0.0857368
					0.0854716
					0.0852998
					0.0852282
					0.0853651
					0.0856989
					0.0861677
					0.0867966
					0.0874782
					0.0882752
					0.0892053
					0.0902714
					0.0913452
					0.0926712
					0.0941994
					0.0957317
					0.0972488
					0.0988769
					0.100647
					0.102479
					0.104486
					0.10642
					0.108134
					0.109643
					0.110959
					0.112225
					0.113434
					0.114457
					0.115427
					0.116288
					0.117165
					0.118155
					0.119234
					0.120397
					0.121485
					0.122484
					0.123522
					0.124489
					0.1254
					0.126173
					0.126827
					0.127274
					0.127678
					0.127737
					0.127438
					0.127023
					0.126433
					0.125527
					0.124313
					0.122837
					0.121062
					0.119262
					0.117555
					0.115859
					0.114266
					0.112603
					0.110862
					0.109221
					0.107641
					0.106156
					0.10457
					0.102948
					0.101371
					0.0999324
					0.0986265
					0.097402
					0.096238
					0.0951715
					0.094366
					0.0937319
					0.0932725
					0.0930046
					0.0929679
					0.093095
					0.0935268
					0.0942208
					0.0950712
					0.0962161
					0.0975316
					0.0991395
					0.10091
					0.102818
					0.10484
					0.107003
					0.109244
					0.11154
					0.245721
					0.239078
					0.232972
					0.227619
					0.222842
					0.218612
					0.214749
					0.211164
					0.207885
					0.20488
					0.202094
					0.199664
					0.197619
					0.19593
					0.194345
					0.192859
					0.191451
					0.190235
					0.1579
					0.156099
					0.154485
					0.152926
					0.15122
					0.149322
					0.147487
					0.145704
					0.14402
					0.142688
					0.141617
					0.174802
					0.17902
					0.183109
					0.187442
					0.19186
					0.196247
					0.200392
					0.204028
					0.207323
					0.210238
					0.212767
					0.214837
					0.216173
					0.216636
					0.216467
					0.215884
					0.21476
					0.213038
					0.21098
					0.208974
					0.406622
					0.417466
					0.428086
					0.439003
					0.448936
					0.457953
					0.464157
					0.467415
					0.468531
					0.467549
					0.465123
					0.461614
					0.45725
					0.45215
					0.446444
					0.440305
					0.433682
					0.426777
					0.418871
					0.409558
					0.399323
					0.387266
					0.373674
					0.358695
					0.342301
					0.325627
					0.309011
					0.292368
					0.27596
					0.259817
					0.24401
					0.2286
					0.213519
					0.198325
					0.183841
					0.170268
					0.159122
					0.150542
					0.144308
					0.140116
					0.137536
					0.13626
					0.136224
					0.137162
					0.138824
					0.141162
					0.143752
					0.146416
					0.149221
					0.152084
					0.155032
					0.157947
					0.160473
					0.162486
					0.164041
					0.16506
					0.165477
					0.165289
					0.164608
					0.163636
					0.16223
					0.160539
					0.158685
					0.156587
					0.154043
					0.151049
					0.147499
					0.143528
					0.139168
					0.134449
					0.129565
					0.124652
					0.11969
					0.114729
					0.109844
					0.105009
					0.100479
					0.0963397
					0.0924778
					0.0889159
					0.0855476
					0.0823851
					0.0796154
					0.0773446
					0.0753818
					0.073632
					0.0721575
					0.0709713
					0.0699398
					0.0688802
					0.0678944
					0.0668373
					0.0656661
					0.0644831
					0.0634304
					0.0625257
					0.0618761
					0.0587963
					0.0582029
					0.0575397
					0.0568679
					0.0562434
					0.0556339
					0.055087
					0.0545542
					0.0540654
					0.0536977
					0.0533613
					0.0529595
					0.0525531
					0.0521235
					0.0516169
					0.0511094
					0.0506415
					0.0502784
					0.0499595
					0.0496237
					0.0492694
					0.0488645
					0.0484535
					0.0480278
					0.0476055
					0.0471574
					0.0466892
					0.0462137
					0.0457787
					0.045374
					0.0449814
					0.0445679
					0.0441677
					0.0437581
					0.0432883
					0.042809
					0.0422737
					0.0417002
					0.0410535
					0.040273
					0.0394389
					0.0386199
					0.037798
					0.0370075
					0.0362535
					0.0354741
					0.0346558
					0.0337646
					0.032914
					0.032173
					0.0315634
					0.0310982
					0.0307305
					0.0304522
					0.0301869
					0.0299297
					0.0296804
					0.0294257
					0.0291851
					0.0289948
					0.0288375
					0.0287332
					0.0286535
					0.028615
					0.0286386
					0.0286821
					0.0287598
					0.028825
					0.0289015
					0.0289869
					0.0290589
					0.029122
					0.0291922
					0.0292383
					0.0292882
					0.0293552
					0.0294139
					0.0294784
					0.0295435
					0.0295859
					0.0295986
					0.0295902
					0.0295897
					0.0295715
					0.0295929
					0.0296319
					0.0296766
					0.0297083
					0.0297152
					0.02969
					0.0296516
					0.0295882
					0.0295069
					0.0294081
					0.0292602
[truncated: 532 more rows]

## Sheet: Figures 2 and 4
Amount (i.e., mean intensity) of smiles during the three-minute conversations in each condition for speakers (used in Figures 2 and 4) and for listeners (used in Figure 2).
Speaker's ID	Gender of listener	Speaker			Listener
		Condition			Condition
		Less	Moderate	Greater	Less	Moderate	Greater
Male speaker 01	Male	0.0186556	0.183702	0.303767	0.0155981	0.0678756	0.253778
Male speaker 02		0.0224837	0.0546977	0.101976	0.0233306	0.178961	0.562063
Male speaker 03		0.0692027	0.210409	0.333278	0.0244074	0.159132	0.487517
Male speaker 04		0.161049	0.233742	0.432876	0.0201469	0.154097	0.433743
Male speaker 05		0.108998	0.144582	0.107777	0.0374326	0.311526	0.323521
Male speaker 06		0.17998	0.183978	0.37278	0.0273508	0.150718	0.332092
Male speaker 07		0.0975718	0.13346	0.0823246	0.0269695	0.150412	0.193922
Male speaker 08		0.0441681	0.0892935	0.171678	0.0223967	0.185406	0.335837
Male speaker 09		0.851478	0.851951	0.856543	0.065071	0.317476	0.370469
Male speaker 10		0.0685408	0.271318	0.282118	0.0392627	0.349826	0.617273
Female speaker 01		0.562227	0.605024	0.590772	0.0147928	0.0325838	0.311662
Female speaker 02		0.808587	0.774918	0.788833	0.0116077	0.115756	0.379525
Female speaker 03		0.448899	0.564135	0.542834	0.0174763	0.250018	0.619161
Female speaker 04		0.58388	0.728897	0.730565	0.0237059	0.0724326	0.381542
Female speaker 05		0.657865	0.656932	0.630255	0.0219438	0.0791757	0.256084
Female speaker 06		0.200857	0.335064	0.203399	0.0180465	0.360171	0.342392
Female speaker 07		0.391829	0.438872	0.616701	0.028797	0.208844	0.47675
Female speaker 08		0.306919	0.358529	0.331014	0.0270774	0.275965	0.351309
Female speaker 09		0.252855	0.427304	0.326412	0.0263346	0.292234	0.341384
Female speaker 10		0.461644	0.39784	0.455193	0.125718	0.342097	0.437692
Male speaker 11	Female	0.00383951	0.0149929	0.0155209	0.0511884	0.509922	0.61689
Male speaker 12		0.0441374	0.0870652	0.0866958	0.0512383	0.274675	0.618914
Male speaker 13		0.405593	0.373168	0.275409	0.0773759	0.598389	0.554848
Male speaker 14		0.25457	0.279125	0.243052	0.0285653	0.463175	0.634077
Male speaker 15		0.318451	0.182835	0.373276	0.0784089	0.430381	0.826005
Male speaker 16		0.0847187	0.0964751	0.333017	0.0360818	0.324978	0.825233
Male speaker 17		0.324955	0.3833	0.510451	0.0333059	0.325271	0.651543
Male speaker 18		0.219865	0.246551	0.0785913	0.0440842	0.344323	0.453965
Male speaker 19		0.0766014	0.185439	0.256774	0.0409046	0.267384	0.605052
Male speaker 20		0.187045	0.205146	0.132351	0.0580758	0.653039	0.69279
Female speaker 11		0.0799918	0.113736	0.2429	0.245917	0.361501	0.776284
Female speaker 12		0.925409	0.888694	0.929141	0.170855	0.508971	0.713447
Female speaker 13		0.307282	0.452303	0.351553	0.128245	0.610709	0.732888
Female speaker 14		0.24258	0.623953	0.768317	0.0339034	0.3863	0.740852
Female speaker 15		0.268295	0.436614	0.378827	0.102363	0.681882	0.797902
Female speaker 16		0.171784	0.472774	0.65122	0.021457	0.646103	0.862061
Female speaker 17		0.176797	0.24842	0.413491	0.0358979	0.627706	0.705043
Female speaker 18		0.240698	0.408776	0.353514	0.0274262	0.49422	0.683798
Female speaker 19		0.155432	0.209294	0.374771	0.0578296	0.542436	0.629417
Female speaker 20		0.180158	0.40356	0.381912	0.0277093	0.485487	0.70323

## Sheet: Figure 3
Numerical rating scale for the speaker’s feelings of friendliness and enjoyment in each condition used in Figure 3.
Speaker's ID	Gender of listener	Friendliness			Enjoyment
		Condition			Condition
		Less	Moderate	Greater	Less	Moderate	Greater
Male speaker 01	Male	2	5	8	1	5	6
Male speaker 02		3	6	5	3	5	4
Male speaker 03		5	5	7	2	5	8
Male speaker 04		3	5	7	2	3	3
Male speaker 05		7	7	7	8	7	6
Male speaker 06		6	6	8	6	6	7
Male speaker 07		7	7	7	7	7	8
Male speaker 08		4	8	7	4	6	5
Male speaker 09		7	7	5	7	6	5
Male speaker 10		7	7	7	6	6	6
Female speaker 01		7	7	9	4	4	7
Female speaker 02		7	8	8	4	5	6
Female speaker 03		10	10	8	10	10	8
Female speaker 04		8	9	9	7	9	9
Female speaker 05		7	7	7	7	7	7
Female speaker 06		8	8	9	6	7	7
Female speaker 07		7	7	7	6	7	8
Female speaker 08		6	6	6	6	6	6
Female speaker 09		7	9	10	5	8	7
Female speaker 10		6	6	7	6	6	7
Male speaker 11	Female	7	9	9	7	8	8
Male speaker 12		4	5	6	4	5	6
Male speaker 13		6	7	7	5	6	6
Male speaker 14		7	7	9	7	7	8
Male speaker 15		6	6	6	6	5	5
Male speaker 16		7	8	7	5	6	7
Male speaker 17		7	8	9	5	5	9
Male speaker 18		8	9	9	8	7	5
Male speaker 19		5	4	5	6	5	6
Male speaker 20		7	8	7	6	8	5
Female speaker 11		5	7	8	5	5	6
Female speaker 12		8	7	10	7	5	10
Female speaker 13		4	6	6	5	7	8
Female speaker 14		7	6	5	8	7	6
Female speaker 15		6	8	9	5	4	6
Female speaker 16		9	8	9	8	6	7
Female speaker 17		4	7	7	4	7	6
Female speaker 18		5	7	7	6	7	6
Female speaker 19		5	8	9	4	5	6
Female speaker 20		5	8	8	5	8	10

## Sheet: Figure 5
Speakers’ mean intensity of smiles when the level of a listener’s smile intensity fell within each range: 0–0.2, 0.2–0.4, 0.4–0.6, 0.6–0.8, and 0.8–1.0.								Speaman’s correlation coefficient between the mean intensity of the speaker’s smile and the intensity (five levels) of the listener’s smile for each of the four gender pairs: male-male (M-M), female-male (F-M), male-female (M-F), and female-female (F-F).
Speaker's ID	Gender of listener	Levels of the listener's smile intensity
		0–0.2	0.2–0.4	0.4–0.6	0.6–0.8	0.8–1.0		No of pair	M-M	F-M	M-F	F-F
Male speaker 01	Male	0.123336	0.404826	0.578108	0.697707	0.669461		1	0.9	0.3	1	0.7
Male speaker 02		0.0553242	0.0878292	0.169786	0.0850142	0.0633092		2	0.1	0.9	0.9	0.6
Male speaker 03		0.111643	0.397112	0.46302	0.443615	0.488145		3	0.9	0.9	0.7	0.3
Male speaker 04		0.216422	0.436255	0.460667	0.496176	0.419483		4	0.4	0.5	1	1
Male speaker 05		0.0798328	0.197355	0.155645	0.203978	0.241195		5	0.9	0.7	0.7	1
Male speaker 06		0.158318	0.451266	0.491195	0.597789	0.557445		6	0.9	0.8	0.9	0.9
Male speaker 07		0.0684653	0.424786	0.24537	0.300279	0.361494		7	0.4	0.6	0.9	1
Male speaker 08		0.0426844	0.157575	0.235155	0.237368	0.442216		8	1	0.9	0.9	0.5
Male speaker 09		0.817667	0.869517	0.874186	0.92574	0.936282		9	1	0.9	1	1
Male speaker 10		0.108769	0.274113	0.419386	0.335577	0.51394		10	0.9	1	0.7	0.7
Female speaker 01		0.56098	0.736915	0.665725	0.661626	0.734406
Female speaker 02		0.741744	0.874263	0.863349	0.882922	0.893741
Female speaker 03		0.407123	0.610611	0.638488	0.670513	0.652098
Female speaker 04		0.643533	0.843228	0.858233	0.81781	0.848209
Female speaker 05		0.616959	0.782168	0.830083	0.808575	0.819825
Female speaker 06		0.143899	0.409503	0.406777	0.424906	0.413735
Female speaker 07		0.350304	0.671433	0.65976	0.640227	0.69492
Female speaker 08		0.244825	0.403083	0.491927	0.510285	0.509058
Female speaker 09		0.224885	0.358405	0.390115	0.632173	0.55924
Female speaker 10		0.354682	0.455823	0.54381	0.548293	0.601951
Male speaker 11	Female	0.00321973	0.00946459	0.0100976	0.0151892	0.0265647
Male speaker 12		0.0483993	0.0696732	0.0790352	0.0698439	0.150663
Male speaker 13		0.20704	0.372239	0.239371	0.365342	0.481003
Male speaker 14		0.233716	0.235621	0.269816	0.27959	0.308615
Male speaker 15		0.169986	0.242686	0.365503	0.285144	0.355307
Male speaker 16		0.0575535	0.165802	0.167515	0.252768	0.24822
Male speaker 17		0.350681	0.516506	0.445219	0.525149	0.615804
Male speaker 18		0.157825	0.0900057	0.183543	0.245706	0.378179
Male speaker 19		0.0798758	0.177395	0.189069	0.30646	0.4239
Male speaker 20		0.106978	0.0798811	0.0992376	0.132844	0.30696
Female speaker 11		0.0582157	0.103752	0.169302	0.271744	0.167515
Female speaker 12		0.846482	0.888211	0.959511	0.946696	0.934091
Female speaker 13		0.336287	0.32604	0.357464	0.307797	0.455865
Female speaker 14		0.38149	0.620826	0.716697	0.804682	0.89697
Female speaker 15		0.186589	0.330422	0.389349	0.431812	0.432553
Female speaker 16		0.294737	0.485444	0.458326	0.510936	0.60366
Female speaker 17		0.116561	0.131942	0.23644	0.324306	0.455872
Female speaker 18		0.220212	0.371365	0.398254	0.361081	0.397019
Female speaker 19		0.113762	0.21477	0.269581	0.279479	0.365384
Female speaker 20		0.191295	0.455824	0.417402	0.429764	0.494634
